# Supplementary material for: High-density genotyping reveals signatures of selection related to acclimation and economically important traits in 15 local sheep breeds from Russia
Source: BMC Genomics. 2019 May 8;20(Suppl 3):294. doi: 10.1186/s12864-019-5537-0 (PMC7227232; doi:10.1186/s12864-019-5537-0)
Supplement: Supplementary file 1 — Overlapping regions under putative selection detected by both the DCMS and hapFLK approaches. (XLSX 106 kb) [file 12864_2019_5537_MOESM1_ESM.xlsx]

## Sheet: Sheet1
Additional file 1. Overlapping regions under putative selection detected by both the DCMS and hapFLK approaches.
DCMS													hapFLK													Overlap, bp
OAR	Region Start	Region End	Size	No. SNPs	Overlapping known regions	Most Significant SNP	P-value	Q-value	Breed/Group	Method	No. Genes	Genes	OAR	Region Start	Region End	Size	No. SNPs	Overlapping known regions	Most Significant SNP	P-value	Q-value	Breed/Group	Method	No. Genes	Genes
6	35674186	39185004	3510819	733	Yes	36252722	1.34e-14	8.04e-10	Volgograd	DCMS	19	HERC6 HERC5 PIGY PYURF PPM1K HERC3 NAP1L5 ABCG2 FAM13A PKD2 SPP1 MEPE IBSP LAP3 MED28 FAM184B DCAF16 NCAPG LCORL	6	34627774	40327101	5699328	1081	Yes	36820314	0	0	GROUP2	hapFLK	25	MEPE IBSP SPP1 PKD2 ABCG2 LAP3 MED28 FAM184B PPM1K DCAF16 NCAPG HERC6 LCORL HERC5 PIGY PYURF HERC3 NAP1L5 FAM13A TIGD2 GPRIN3 SNCA SLIT2 PACRGL KCNIP4	3510818
6	35674186	39185004	3510819	733	Yes	36252722	1.34e-14	8.04e-10	Volgograd	DCMS	19	HERC6 HERC5 PIGY PYURF PPM1K HERC3 NAP1L5 ABCG2 FAM13A PKD2 SPP1 MEPE IBSP LAP3 MED28 FAM184B DCAF16 NCAPG LCORL	6	34854644	38815160	3960517	763	Yes	37356400	0	0	All	hapFLK	21	LCORL NCAPG DCAF16 FAM184B MED28 LAP3 IBSP MEPE SPP1 PKD2 ABCG2 PPM1K HERC6 HERC5 PIGY PYURF HERC3 NAP1L5 FAM13A TIGD2 GPRIN3	3140974
6	36397296	38623639	2226344	467	Yes	37129550	1.06e-11	3.5e-08	Kulundin	DCMS	11	MED28 LAP3 FAM184B DCAF16 NCAPG LCORL IBSP MEPE SPP1 PKD2 ABCG2	6	34627774	40327101	5699328	1081	Yes	36820314	0	0	GROUP2	hapFLK	25	MEPE IBSP SPP1 PKD2 ABCG2 LAP3 MED28 FAM184B PPM1K DCAF16 NCAPG HERC6 LCORL HERC5 PIGY PYURF HERC3 NAP1L5 FAM13A TIGD2 GPRIN3 SNCA SLIT2 PACRGL KCNIP4	2226343
6	36397296	38623639	2226344	467	Yes	37129550	1.06e-11	3.5e-08	Kulundin	DCMS	11	MED28 LAP3 FAM184B DCAF16 NCAPG LCORL IBSP MEPE SPP1 PKD2 ABCG2	6	34854644	38815160	3960517	763	Yes	37356400	0	0	All	hapFLK	21	LCORL NCAPG DCAF16 FAM184B MED28 LAP3 IBSP MEPE SPP1 PKD2 ABCG2 PPM1K HERC6 HERC5 PIGY PYURF HERC3 NAP1L5 FAM13A TIGD2 GPRIN3	2226343
6	36524533	38242758	1718226	365	Yes	37127282	5.22e-12	3.68e-08	Salsk	DCMS	10	MED28 LAP3 FAM184B DCAF16 NCAPG LCORL IBSP MEPE SPP1 PKD2	6	34627774	40327101	5699328	1081	Yes	36820314	0	0	GROUP2	hapFLK	25	MEPE IBSP SPP1 PKD2 ABCG2 LAP3 MED28 FAM184B PPM1K DCAF16 NCAPG HERC6 LCORL HERC5 PIGY PYURF HERC3 NAP1L5 FAM13A TIGD2 GPRIN3 SNCA SLIT2 PACRGL KCNIP4	1718225
6	36524533	38242758	1718226	365	Yes	37127282	5.22e-12	3.68e-08	Salsk	DCMS	10	MED28 LAP3 FAM184B DCAF16 NCAPG LCORL IBSP MEPE SPP1 PKD2	6	34854644	38815160	3960517	763	Yes	37356400	0	0	All	hapFLK	21	LCORL NCAPG DCAF16 FAM184B MED28 LAP3 IBSP MEPE SPP1 PKD2 ABCG2 PPM1K HERC6 HERC5 PIGY PYURF HERC3 NAP1L5 FAM13A TIGD2 GPRIN3	1718225
6	36449257	37867955	1418699	291	Yes	36609880	1.57e-10	5.07e-07	Krasnoyarsk	DCMS	11	PKD2 SPP1 ABCG2 MEPE IBSP LAP3 MED28 FAM184B DCAF16 NCAPG LCORL	6	34627774	40327101	5699328	1081	Yes	36820314	0	0	GROUP2	hapFLK	25	MEPE IBSP SPP1 PKD2 ABCG2 LAP3 MED28 FAM184B PPM1K DCAF16 NCAPG HERC6 LCORL HERC5 PIGY PYURF HERC3 NAP1L5 FAM13A TIGD2 GPRIN3 SNCA SLIT2 PACRGL KCNIP4	1418698
6	36449257	37867955	1418699	291	Yes	36609880	1.57e-10	5.07e-07	Krasnoyarsk	DCMS	11	PKD2 SPP1 ABCG2 MEPE IBSP LAP3 MED28 FAM184B DCAF16 NCAPG LCORL	6	34854644	38815160	3960517	763	Yes	37356400	0	0	All	hapFLK	21	LCORL NCAPG DCAF16 FAM184B MED28 LAP3 IBSP MEPE SPP1 PKD2 ABCG2 PPM1K HERC6 HERC5 PIGY PYURF HERC3 NAP1L5 FAM13A TIGD2 GPRIN3	1418698
6	36872516	38279284	1406769	289	Yes	37102321	3.83e-16	3.13e-11	Baikal	DCMS	6	LAP3 MED28 FAM184B DCAF16 NCAPG LCORL	6	34627774	40327101	5699328	1081	Yes	36820314	0	0	GROUP2	hapFLK	25	MEPE IBSP SPP1 PKD2 ABCG2 LAP3 MED28 FAM184B PPM1K DCAF16 NCAPG HERC6 LCORL HERC5 PIGY PYURF HERC3 NAP1L5 FAM13A TIGD2 GPRIN3 SNCA SLIT2 PACRGL KCNIP4	1406768
6	36872516	38279284	1406769	289	Yes	37102321	3.83e-16	3.13e-11	Baikal	DCMS	6	LAP3 MED28 FAM184B DCAF16 NCAPG LCORL	6	34854644	38815160	3960517	763	Yes	37356400	0	0	All	hapFLK	21	LCORL NCAPG DCAF16 FAM184B MED28 LAP3 IBSP MEPE SPP1 PKD2 ABCG2 PPM1K HERC6 HERC5 PIGY PYURF HERC3 NAP1L5 FAM13A TIGD2 GPRIN3	1406768
13	48338790	49400746	1061957	159	Yes	48940350	4.36e-16	1.74e-11	Karachaev	DCMS	3	PPP1CC BLOC1S5 BMP2	13	47979590	49748496	1768907	253	Yes	48795112	1.35e-13	7.29e-11	All	hapFLK	3	PPP1CC BMP2 BLOC1S5	1061956
10	26182777	27154118	971342	164	Yes	27002350	1.53e-07	0.0002008	Romanov	DCMS	0	NA	10	25189862	28015366	2825505	554	Yes	26784033	1.91e-10	1.42e-07	GROUP2	hapFLK	7	NBEA MAB21L1 RFC3 DCLK1 SOHLH2 SPART CCNA1	971341
10	26182777	27154118	971342	164	Yes	27002350	1.53e-07	0.0002008	Romanov	DCMS	0	NA	10	25158372	30132501	4974130	1087	Yes	29517383	0	0	All	hapFLK	18	RXFP2 FRY B3GLCT HSPH1 ZAR1L BRCA2 N4BP2L1 N4BP2L2 PDS5B KL STARD13 RFC3 NBEA MAB21L1 DCLK1 SOHLH2 SPART CCNA1	971341
13	48338790	49400746	1061957	159	Yes	48940350	4.36e-16	1.74e-11	Karachaev	DCMS	3	PPP1CC BLOC1S5 BMP2	13	48433531	49304785	871255	124	Yes	48918153	2.57e-09	9.62e-07	GROUP1	hapFLK	3	PPP1CC BLOC1S5 BMP2	871254
13	48515489	49304785	789297	117	Yes	49020944	8.24e-13	7.96e-09	Tuva	DCMS	2	PPP1CC BLOC1S5	13	47979590	49748496	1768907	253	Yes	48795112	1.35e-13	7.29e-11	All	hapFLK	3	PPP1CC BMP2 BLOC1S5	789296
13	48515489	49304785	789297	117	Yes	49020944	8.24e-13	7.96e-09	Tuva	DCMS	2	PPP1CC BLOC1S5	13	48433531	49304785	871255	124	Yes	48918153	2.57e-09	9.62e-07	GROUP1	hapFLK	3	PPP1CC BLOC1S5 BMP2	789296
10	26182777	27154118	971342	164	Yes	27002350	1.53e-07	0.0002008	Romanov	DCMS	0	NA	10	26165519	26928649	763131	104	Yes	26815918	2.3e-06	0.000427859	GROUP1	hapFLK	1	NBEA	745872
9	77246473	77911508	665036	81	Yes	77704462	6.72e-11	1.34e-07	Edilbai	DCMS	2	ARPC1A VPS13B	9	77238302	77866279	627978	71	Yes	77486004	3.75e-06	0.000648121	GROUP1	hapFLK	2	VPS13B ARPC1A	619806
13	48853122	49432728	579607	62	Yes	49113062	3.65e-23	5.85e-18	Edilbai	DCMS	0	NA	13	47979590	49748496	1768907	253	Yes	48795112	1.35e-13	7.29e-11	All	hapFLK	3	PPP1CC BMP2 BLOC1S5	579606
10	28479789	29030595	550807	143	Yes	28853272	9.78e-12	3.32e-08	Kulundin	DCMS	6	N4BP2L1 BRCA2 N4BP2L2 ZAR1L PDS5B FRY	10	28033382	30097392	2064011	473	Yes	29511008	0	0	GROUP2	hapFLK	11	RXFP2 FRY B3GLCT HSPH1 ZAR1L BRCA2 N4BP2L1 N4BP2L2 PDS5B KL STARD13	550806
10	28479789	29030595	550807	143	Yes	28853272	9.78e-12	3.32e-08	Kulundin	DCMS	6	N4BP2L1 BRCA2 N4BP2L2 ZAR1L PDS5B FRY	10	28160769	30004053	1843285	433	Yes	29501426	0	0	GROUP1	hapFLK	10	RXFP2 FRY B3GLCT ZAR1L BRCA2 N4BP2L1 N4BP2L2 PDS5B KL STARD13	550806
10	28479789	29030595	550807	143	Yes	28853272	9.78e-12	3.32e-08	Kulundin	DCMS	6	N4BP2L1 BRCA2 N4BP2L2 ZAR1L PDS5B FRY	10	25158372	30132501	4974130	1087	Yes	29517383	0	0	All	hapFLK	18	RXFP2 FRY B3GLCT HSPH1 ZAR1L BRCA2 N4BP2L1 N4BP2L2 PDS5B KL STARD13 RFC3 NBEA MAB21L1 DCLK1 SOHLH2 SPART CCNA1	550806
13	48853122	49432728	579607	62	Yes	49113062	3.65e-23	5.85e-18	Edilbai	DCMS	0	NA	13	48918153	49952453	1034301	102	Yes	49254181	3.66e-05	0.00669576	GROUP2	hapFLK	2	BLOC1S5 UBA52	514575
13	48338790	49400746	1061957	159	Yes	48940350	4.36e-16	1.74e-11	Karachaev	DCMS	3	PPP1CC BLOC1S5 BMP2	13	48918153	49952453	1034301	102	Yes	49254181	3.66e-05	0.00669576	GROUP2	hapFLK	2	BLOC1S5 UBA52	482593
14	15006686	15468917	462232	86	Yes	15410960	2.68e-09	1.17e-05	Romanov	DCMS	0	NA	14	13594097	15493281	1899185	352	Yes	14231948	0	0	GROUP1	hapFLK	30	MC1R TUBB3 TCF25 DEF8 SPIRE2 DBNDD1 GAS8 FANCA ZNF276 SPATA2L CDK10 SPATA33 CHMP1A DPEP1 SHCBP1 CPNE7 SPG7 VPS35 ORC6 MYLK3 ANKRD11 SLC22A31 CDH15 C16orf87 ACSF3 GPT2 DNAJA2 NETO2 ITFG1 PHKB	462231
23	25899203	26358205	459003	116	No	26149363	4.7e-13	2.35e-09	Karachaev	DCMS	0	NA	23	25415942	26459611	1043670	194	Yes	26027496	0	0	GROUP1	hapFLK	12	DSG4 DSG3 DSG1 DSG2 TTR B4GALT6 DSC1 DSC2 DSC3 TRAPPC8 SUMO4 RNF125	459002
13	48853122	49432728	579607	62	Yes	49113062	3.65e-23	5.85e-18	Edilbai	DCMS	0	NA	13	48433531	49304785	871255	124	Yes	48918153	2.57e-09	9.62e-07	GROUP1	hapFLK	3	PPP1CC BLOC1S5 BMP2	451663
23	25899203	26358205	459003	116	No	26149363	4.7e-13	2.35e-09	Karachaev	DCMS	0	NA	23	25899272	26339699	440428	89	No	26185109	2.59e-07	5.97e-05	All	hapFLK	5	DSG1 DSC1 DSG4 DSG3 DSG2	440427
3	213132229	213571354	439126	103	Yes	213408849	7.44e-09	7.94e-06	Edilbai	DCMS	11	CDC42EP1 LGALS2 TUBA8 GGA1 PEX26 SH3BP1 PDXP LGALS1 Z83844.1 TRIOBP MICAL3	3	213081400	213568401	487002	91	Yes	213361560	1.59e-08	4.9e-06	GROUP1	hapFLK	10	PEX26 TUBA8 CDC42EP1 LGALS2 GGA1 SH3BP1 PDXP LGALS1 Z83844.1 MICAL3	436172
23	25899272	26330919	431648	106	No	26102921	1.57e-13	8.02e-10	Altai Mountain	DCMS	6	DSG1 DSG4 DSG3 DSC1 DSG2 DSC2	23	25415942	26459611	1043670	194	Yes	26027496	0	0	GROUP1	hapFLK	12	DSG4 DSG3 DSG1 DSG2 TTR B4GALT6 DSC1 DSC2 DSC3 TRAPPC8 SUMO4 RNF125	431647
23	25899272	26330919	431648	106	No	26102921	1.57e-13	8.02e-10	Altai Mountain	DCMS	6	DSG1 DSG4 DSG3 DSC1 DSG2 DSC2	23	25899272	26339699	440428	89	No	26185109	2.59e-07	5.97e-05	All	hapFLK	5	DSG1 DSC1 DSG4 DSG3 DSG2	431647
6	36085487	36505319	419833	81	Yes	36309400	5.3e-08	5.45e-05	Karakul	DCMS	5	HERC6 HERC5 PPM1K PIGY PYURF	6	34627774	40327101	5699328	1081	Yes	36820314	0	0	GROUP2	hapFLK	25	MEPE IBSP SPP1 PKD2 ABCG2 LAP3 MED28 FAM184B PPM1K DCAF16 NCAPG HERC6 LCORL HERC5 PIGY PYURF HERC3 NAP1L5 FAM13A TIGD2 GPRIN3 SNCA SLIT2 PACRGL KCNIP4	419832
6	36085487	36505319	419833	81	Yes	36309400	5.3e-08	5.45e-05	Karakul	DCMS	5	HERC6 HERC5 PPM1K PIGY PYURF	6	34854644	38815160	3960517	763	Yes	37356400	0	0	All	hapFLK	21	LCORL NCAPG DCAF16 FAM184B MED28 LAP3 IBSP MEPE SPP1 PKD2 ABCG2 PPM1K HERC6 HERC5 PIGY PYURF HERC3 NAP1L5 FAM13A TIGD2 GPRIN3	419832
6	37227511	37627278	399768	74	Yes	37594841	1.91e-09	3.1e-06	Lezgin	DCMS	4	LCORL NCAPG DCAF16 FAM184B	6	34627774	40327101	5699328	1081	Yes	36820314	0	0	GROUP2	hapFLK	25	MEPE IBSP SPP1 PKD2 ABCG2 LAP3 MED28 FAM184B PPM1K DCAF16 NCAPG HERC6 LCORL HERC5 PIGY PYURF HERC3 NAP1L5 FAM13A TIGD2 GPRIN3 SNCA SLIT2 PACRGL KCNIP4	399767
6	37227511	37627278	399768	74	Yes	37594841	1.91e-09	3.1e-06	Lezgin	DCMS	4	LCORL NCAPG DCAF16 FAM184B	6	34854644	38815160	3960517	763	Yes	37356400	0	0	All	hapFLK	21	LCORL NCAPG DCAF16 FAM184B MED28 LAP3 IBSP MEPE SPP1 PKD2 ABCG2 PPM1K HERC6 HERC5 PIGY PYURF HERC3 NAP1L5 FAM13A TIGD2 GPRIN3	399767
13	48764770	49152716	387947	57	Yes	49064147	1.91e-15	4.49e-11	Baikal	DCMS	0	NA	13	47979590	49748496	1768907	253	Yes	48795112	1.35e-13	7.29e-11	All	hapFLK	3	PPP1CC BMP2 BLOC1S5	387946
13	48764770	49152716	387947	57	Yes	49064147	1.91e-15	4.49e-11	Baikal	DCMS	0	NA	13	48433531	49304785	871255	124	Yes	48918153	2.57e-09	9.62e-07	GROUP1	hapFLK	3	PPP1CC BLOC1S5 BMP2	387946
13	48515489	49304785	789297	117	Yes	49020944	8.24e-13	7.96e-09	Tuva	DCMS	2	PPP1CC BLOC1S5	13	48918153	49952453	1034301	102	Yes	49254181	3.66e-05	0.00669576	GROUP2	hapFLK	2	BLOC1S5 UBA52	386632
4	68749229	69126616	377388	71	Yes	69017898	3.4e-12	3.56e-08	Buubei	DCMS	10	HOXA1 HOXA2 HOXA3 HOXA4 HOXA6 HOXA5 HOXA9 HOXA10 HOXA13 EVX1	4	68290301	69183075	892775	171	Yes	68873688	9.63e-11	4.31e-08	GROUP1	hapFLK	12	HOXA9 HOXA5 HOXA10 HOXA6 HOXA4 HOXA13 HOXA3 HOXA2 HOXA1 EVX1 SKAP2 HIBADH	377387
14	14103318	14479212	375895	98	Yes	14216978	5.93e-13	8.44e-08	Romanov	DCMS	0	NA	14	13594097	15493281	1899185	352	Yes	14231948	0	0	GROUP1	hapFLK	30	MC1R TUBB3 TCF25 DEF8 SPIRE2 DBNDD1 GAS8 FANCA ZNF276 SPATA2L CDK10 SPATA33 CHMP1A DPEP1 SHCBP1 CPNE7 SPG7 VPS35 ORC6 MYLK3 ANKRD11 SLC22A31 CDH15 C16orf87 ACSF3 GPT2 DNAJA2 NETO2 ITFG1 PHKB	375894
14	14103318	14479212	375895	98	Yes	14216978	5.93e-13	8.44e-08	Romanov	DCMS	0	NA	14	13745714	14796039	1050326	205	Yes	14216978	0	0	All	hapFLK	22	TCF25 MC1R SPIRE2 TUBB3 DEF8 FANCA DBNDD1 GAS8 ZNF276 SPATA2L CDK10 SPATA33 CHMP1A DPEP1 CPNE7 SHCBP1 SPG7 VPS35 ORC6 ANKRD11 SLC22A31 CDH15	375894
23	25896952	26268055	371104	91	No	26072010	6.51e-17	6.26e-12	Lezgin	DCMS	0	NA	23	25415942	26459611	1043670	194	Yes	26027496	0	0	GROUP1	hapFLK	12	DSG4 DSG3 DSG1 DSG2 TTR B4GALT6 DSC1 DSC2 DSC3 TRAPPC8 SUMO4 RNF125	371103
23	25896952	26268055	371104	91	No	26072010	6.51e-17	6.26e-12	Lezgin	DCMS	0	NA	23	25899272	26339699	440428	89	No	26185109	2.59e-07	5.97e-05	All	hapFLK	5	DSG1 DSC1 DSG4 DSG3 DSG2	368783
6	36085565	36453411	367847	75	Yes	36238861	1.82e-10	4.06e-07	Lezgin	DCMS	6	HERC5 HERC6 PIGY PYURF PPM1K HERC3	6	34627774	40327101	5699328	1081	Yes	36820314	0	0	GROUP2	hapFLK	25	MEPE IBSP SPP1 PKD2 ABCG2 LAP3 MED28 FAM184B PPM1K DCAF16 NCAPG HERC6 LCORL HERC5 PIGY PYURF HERC3 NAP1L5 FAM13A TIGD2 GPRIN3 SNCA SLIT2 PACRGL KCNIP4	367846
6	36085565	36453411	367847	75	Yes	36238861	1.82e-10	4.06e-07	Lezgin	DCMS	6	HERC5 HERC6 PIGY PYURF PPM1K HERC3	6	34854644	38815160	3960517	763	Yes	37356400	0	0	All	hapFLK	21	LCORL NCAPG DCAF16 FAM184B MED28 LAP3 IBSP MEPE SPP1 PKD2 ABCG2 PPM1K HERC6 HERC5 PIGY PYURF HERC3 NAP1L5 FAM13A TIGD2 GPRIN3	367846
14	14518251	14884540	366290	61	Yes	14823342	1.5e-08	1.27e-05	Karachaev	DCMS	3	GPT2 C16orf87 MYLK3	14	13594097	15493281	1899185	352	Yes	14231948	0	0	GROUP1	hapFLK	30	MC1R TUBB3 TCF25 DEF8 SPIRE2 DBNDD1 GAS8 FANCA ZNF276 SPATA2L CDK10 SPATA33 CHMP1A DPEP1 SHCBP1 CPNE7 SPG7 VPS35 ORC6 MYLK3 ANKRD11 SLC22A31 CDH15 C16orf87 ACSF3 GPT2 DNAJA2 NETO2 ITFG1 PHKB	366289
10	29389161	29752968	363808	72	Yes	29467296	3.69e-16	3.78e-12	Edilbai	DCMS	1	RXFP2	10	28033382	30097392	2064011	473	Yes	29511008	0	0	GROUP2	hapFLK	11	RXFP2 FRY B3GLCT HSPH1 ZAR1L BRCA2 N4BP2L1 N4BP2L2 PDS5B KL STARD13	363807
10	29389161	29752968	363808	72	Yes	29467296	3.69e-16	3.78e-12	Edilbai	DCMS	1	RXFP2	10	28160769	30004053	1843285	433	Yes	29501426	0	0	GROUP1	hapFLK	10	RXFP2 FRY B3GLCT ZAR1L BRCA2 N4BP2L1 N4BP2L2 PDS5B KL STARD13	363807
10	29389161	29752968	363808	72	Yes	29467296	3.69e-16	3.78e-12	Edilbai	DCMS	1	RXFP2	10	25158372	30132501	4974130	1087	Yes	29517383	0	0	All	hapFLK	18	RXFP2 FRY B3GLCT HSPH1 ZAR1L BRCA2 N4BP2L1 N4BP2L2 PDS5B KL STARD13 RFC3 NBEA MAB21L1 DCLK1 SOHLH2 SPART CCNA1	363807
4	68809094	69165823	356730	63	Yes	69044383	3.18e-09	6.7e-06	Karakul	DCMS	8	HOXA1 HOXA2 HOXA3 HOXA4 HOXA6 HOXA5 HOXA9 HOXA10	4	68290301	69183075	892775	171	Yes	68873688	9.63e-11	4.31e-08	GROUP1	hapFLK	12	HOXA9 HOXA5 HOXA10 HOXA6 HOXA4 HOXA13 HOXA3 HOXA2 HOXA1 EVX1 SKAP2 HIBADH	356729
4	68639881	68992548	352668	71	Yes	68802676	1.72e-10	1.25e-06	Russian Longhaired	DCMS	10	EVX1 HOXA13 HOXA10 HOXA9 HOXA5 HOXA6 HOXA4 HOXA3 HOXA2 HOXA1	4	68290301	69183075	892775	171	Yes	68873688	9.63e-11	4.31e-08	GROUP1	hapFLK	12	HOXA9 HOXA5 HOXA10 HOXA6 HOXA4 HOXA13 HOXA3 HOXA2 HOXA1 EVX1 SKAP2 HIBADH	352667
4	68617246	68968711	351466	75	Yes	68814253	4e-19	9.34e-14	Karachaev	DCMS	10	HOXA13 EVX1 HOXA10 HOXA9 HOXA5 HOXA6 HOXA4 HOXA3 HOXA2 HOXA1	4	68290301	69183075	892775	171	Yes	68873688	9.63e-11	4.31e-08	GROUP1	hapFLK	12	HOXA9 HOXA5 HOXA10 HOXA6 HOXA4 HOXA13 HOXA3 HOXA2 HOXA1 EVX1 SKAP2 HIBADH	351465
8	87638761	87988078	349318	92	Yes	87824704	1.67e-13	4.73e-09	Buubei	DCMS	0	NA	8	87522723	88000831	478109	111	Yes	87884021	0	0	All	hapFLK	1	T	349317
8	87638761	87988078	349318	92	Yes	87824704	1.67e-13	4.73e-09	Buubei	DCMS	0	NA	8	87336723	88136350	799628	179	Yes	87884127	0	0	GROUP1	hapFLK	3	T RPS6KA2 PDE10A	349317
13	48804776	49148508	343733	46	Yes	48936718	4.55e-12	3.36e-08	Salsk	DCMS	1	PPP1CC	13	47979590	49748496	1768907	253	Yes	48795112	1.35e-13	7.29e-11	All	hapFLK	3	PPP1CC BMP2 BLOC1S5	343732
13	48804776	49148508	343733	46	Yes	48936718	4.55e-12	3.36e-08	Salsk	DCMS	1	PPP1CC	13	48433531	49304785	871255	124	Yes	48918153	2.57e-09	9.62e-07	GROUP1	hapFLK	3	PPP1CC BLOC1S5 BMP2	343732
13	48831814	49172111	340298	45	Yes	49020944	6.02e-16	8.51e-11	Kulundin	DCMS	1	PPP1CC	13	47979590	49748496	1768907	253	Yes	48795112	1.35e-13	7.29e-11	All	hapFLK	3	PPP1CC BMP2 BLOC1S5	340297
13	48831814	49172111	340298	45	Yes	49020944	6.02e-16	8.51e-11	Kulundin	DCMS	1	PPP1CC	13	48433531	49304785	871255	124	Yes	48918153	2.57e-09	9.62e-07	GROUP1	hapFLK	3	PPP1CC BLOC1S5 BMP2	340297
8	87628400	87963728	335329	88	Yes	87754459	6.82e-19	2.19e-14	Edilbai	DCMS	0	NA	8	87522723	88000831	478109	111	Yes	87884021	0	0	All	hapFLK	1	T	335328
8	87628400	87963728	335329	88	Yes	87754459	6.82e-19	2.19e-14	Edilbai	DCMS	0	NA	8	87336723	88136350	799628	179	Yes	87884127	0	0	GROUP1	hapFLK	3	T RPS6KA2 PDE10A	335328
5	19027269	19356614	329346	54	No	19148476	1.14e-07	0.000109115	Buubei	DCMS	7	CCNI2 SEPT8 KIF3A IL4 MKNK2 IL13 RAD50	5	18760623	19493942	733320	111	No	19240284	2.52e-12	1.36e-09	GROUP1	hapFLK	19	IL4 IL13 KIF3A CCNI2 SEPT8 RAD50 MKNK2 MOB3A IZUMO4 AP3D1 AMH SF3A2 PLEKHJ1 DOT1L OAZ1 PEAK3 LINGO3 LSM7 SPPL2B	329345
13	49280840	49599675	318836	30	Yes	49451091	1.82e-08	2.49e-05	Karakul	DCMS	0	NA	13	47979590	49748496	1768907	253	Yes	48795112	1.35e-13	7.29e-11	All	hapFLK	3	PPP1CC BMP2 BLOC1S5	318835
13	49280840	49599675	318836	30	Yes	49451091	1.82e-08	2.49e-05	Karakul	DCMS	0	NA	13	48918153	49952453	1034301	102	Yes	49254181	3.66e-05	0.00669576	GROUP2	hapFLK	2	BLOC1S5 UBA52	318835
13	48338790	49400746	1061957	159	Yes	48940350	4.36e-16	1.74e-11	Karachaev	DCMS	3	PPP1CC BLOC1S5 BMP2	13	48287689	48657027	369339	79	Yes	48515489	2.97e-05	0.00567419	GROUP2	hapFLK	1	BMP2	318237
13	48840646	49152716	312071	41	Yes	49041258	1.2e-10	4.11e-07	Krasnoyarsk	DCMS	0	NA	13	47979590	49748496	1768907	253	Yes	48795112	1.35e-13	7.29e-11	All	hapFLK	3	PPP1CC BMP2 BLOC1S5	312070
13	48840646	49152716	312071	41	Yes	49041258	1.2e-10	4.11e-07	Krasnoyarsk	DCMS	0	NA	13	48433531	49304785	871255	124	Yes	48918153	2.57e-09	9.62e-07	GROUP1	hapFLK	3	PPP1CC BLOC1S5 BMP2	312070
13	48840646	49148508	307863	40	Yes	49081686	8.44e-08	5.59e-05	Volgograd	DCMS	1	PPP1CC	13	47979590	49748496	1768907	253	Yes	48795112	1.35e-13	7.29e-11	All	hapFLK	3	PPP1CC BMP2 BLOC1S5	307862
13	48840646	49148508	307863	40	Yes	49081686	8.44e-08	5.59e-05	Volgograd	DCMS	1	PPP1CC	13	48433531	49304785	871255	124	Yes	48918153	2.57e-09	9.62e-07	GROUP1	hapFLK	3	PPP1CC BLOC1S5 BMP2	307862
10	29320784	29627617	306834	67	Yes	29455959	1.03e-10	1.23e-06	Romanov	DCMS	1	RXFP2	10	28033382	30097392	2064011	473	Yes	29511008	0	0	GROUP2	hapFLK	11	RXFP2 FRY B3GLCT HSPH1 ZAR1L BRCA2 N4BP2L1 N4BP2L2 PDS5B KL STARD13	306833
10	29320784	29627617	306834	67	Yes	29455959	1.03e-10	1.23e-06	Romanov	DCMS	1	RXFP2	10	28160769	30004053	1843285	433	Yes	29501426	0	0	GROUP1	hapFLK	10	RXFP2 FRY B3GLCT ZAR1L BRCA2 N4BP2L1 N4BP2L2 PDS5B KL STARD13	306833
10	29320784	29627617	306834	67	Yes	29455959	1.03e-10	1.23e-06	Romanov	DCMS	1	RXFP2	10	25158372	30132501	4974130	1087	Yes	29517383	0	0	All	hapFLK	18	RXFP2 FRY B3GLCT HSPH1 ZAR1L BRCA2 N4BP2L1 N4BP2L2 PDS5B KL STARD13 RFC3 NBEA MAB21L1 DCLK1 SOHLH2 SPART CCNA1	306833
16	32143465	32553450	409986	67	Yes	32346567	3.12e-08	6.7e-05	Romanov	DCMS	1	FBXO4	16	32036842	32449110	412269	75	Yes	32196927	2.48e-06	0.000456201	GROUP1	hapFLK	0	NA	305645
16	32145886	32464411	318526	58	Yes	32301486	9.14e-07	0.000360814	Karachaev	DCMS	0	NA	16	32036842	32449110	412269	75	Yes	32196927	2.48e-06	0.000456201	GROUP1	hapFLK	0	NA	303224
4	68624596	68924914	300319	63	Yes	68768734	9.46e-08	5.18e-05	Kulundin	DCMS	4	EVX1 HOXA13 HOXA10 HOXA9	4	68290301	69183075	892775	171	Yes	68873688	9.63e-11	4.31e-08	GROUP1	hapFLK	12	HOXA9 HOXA5 HOXA10 HOXA6 HOXA4 HOXA13 HOXA3 HOXA2 HOXA1 EVX1 SKAP2 HIBADH	300318
13	49555480	49852254	296775	30	Yes	49766087	1.17e-07	7.55e-05	Altai Mountain	DCMS	1	UBA52	13	48918153	49952453	1034301	102	Yes	49254181	3.66e-05	0.00669576	GROUP2	hapFLK	2	BLOC1S5 UBA52	296774
13	48831814	49123156	291343	37	Yes	49030858	1.93e-08	4.19e-05	Russian Longhaired	DCMS	1	PPP1CC	13	47979590	49748496	1768907	253	Yes	48795112	1.35e-13	7.29e-11	All	hapFLK	3	PPP1CC BMP2 BLOC1S5	291342
13	48831814	49123156	291343	37	Yes	49030858	1.93e-08	4.19e-05	Russian Longhaired	DCMS	1	PPP1CC	13	48433531	49304785	871255	124	Yes	48918153	2.57e-09	9.62e-07	GROUP1	hapFLK	3	PPP1CC BLOC1S5 BMP2	291342
6	36109523	36396728	287206	56	Yes	36200396	3.78e-07	0.000168675	Kulundin	DCMS	4	PIGY PYURF HERC5 HERC6	6	34627774	40327101	5699328	1081	Yes	36820314	0	0	GROUP2	hapFLK	25	MEPE IBSP SPP1 PKD2 ABCG2 LAP3 MED28 FAM184B PPM1K DCAF16 NCAPG HERC6 LCORL HERC5 PIGY PYURF HERC3 NAP1L5 FAM13A TIGD2 GPRIN3 SNCA SLIT2 PACRGL KCNIP4	287205
6	36109523	36396728	287206	56	Yes	36200396	3.78e-07	0.000168675	Kulundin	DCMS	4	PIGY PYURF HERC5 HERC6	6	34854644	38815160	3960517	763	Yes	37356400	0	0	All	hapFLK	21	LCORL NCAPG DCAF16 FAM184B MED28 LAP3 IBSP MEPE SPP1 PKD2 ABCG2 PPM1K HERC6 HERC5 PIGY PYURF HERC3 NAP1L5 FAM13A TIGD2 GPRIN3	287205
6	36050630	36334376	283747	61	Yes	36201266	9.6e-07	0.000432111	Krasnoyarsk	DCMS	5	PIGY PYURF HERC5 HERC6 HERC3	6	34627774	40327101	5699328	1081	Yes	36820314	0	0	GROUP2	hapFLK	25	MEPE IBSP SPP1 PKD2 ABCG2 LAP3 MED28 FAM184B PPM1K DCAF16 NCAPG HERC6 LCORL HERC5 PIGY PYURF HERC3 NAP1L5 FAM13A TIGD2 GPRIN3 SNCA SLIT2 PACRGL KCNIP4	283746
6	36050630	36334376	283747	61	Yes	36201266	9.6e-07	0.000432111	Krasnoyarsk	DCMS	5	PIGY PYURF HERC5 HERC6 HERC3	6	34854644	38815160	3960517	763	Yes	37356400	0	0	All	hapFLK	21	LCORL NCAPG DCAF16 FAM184B MED28 LAP3 IBSP MEPE SPP1 PKD2 ABCG2 PPM1K HERC6 HERC5 PIGY PYURF HERC3 NAP1L5 FAM13A TIGD2 GPRIN3	283746
13	61739608	62021757	282150	57	Yes	61880942	2.44e-10	2.16e-06	Romanov	DCMS	1	BPIFA2	13	61702804	62088456	385653	57	Yes	61847113	1.21e-07	3.09e-05	GROUP1	hapFLK	1	BPIFA2	282149
10	29360112	29640536	280425	59	Yes	29455959	4.52e-10	2.56e-06	Russian Longhaired	DCMS	1	RXFP2	10	28033382	30097392	2064011	473	Yes	29511008	0	0	GROUP2	hapFLK	11	RXFP2 FRY B3GLCT HSPH1 ZAR1L BRCA2 N4BP2L1 N4BP2L2 PDS5B KL STARD13	280424
10	29360112	29640536	280425	59	Yes	29455959	4.52e-10	2.56e-06	Russian Longhaired	DCMS	1	RXFP2	10	28160769	30004053	1843285	433	Yes	29501426	0	0	GROUP1	hapFLK	10	RXFP2 FRY B3GLCT ZAR1L BRCA2 N4BP2L1 N4BP2L2 PDS5B KL STARD13	280424
10	29360112	29640536	280425	59	Yes	29455959	4.52e-10	2.56e-06	Russian Longhaired	DCMS	1	RXFP2	10	25158372	30132501	4974130	1087	Yes	29517383	0	0	All	hapFLK	18	RXFP2 FRY B3GLCT HSPH1 ZAR1L BRCA2 N4BP2L1 N4BP2L2 PDS5B KL STARD13 RFC3 NBEA MAB21L1 DCLK1 SOHLH2 SPART CCNA1	280424
14	14154313	14433166	278854	81	Yes	14196218	1.91e-09	2.15e-06	Karachaev	DCMS	8	SPIRE2 TCF25 MC1R TUBB3 FANCA DEF8 DBNDD1 GAS8	14	13594097	15493281	1899185	352	Yes	14231948	0	0	GROUP1	hapFLK	30	MC1R TUBB3 TCF25 DEF8 SPIRE2 DBNDD1 GAS8 FANCA ZNF276 SPATA2L CDK10 SPATA33 CHMP1A DPEP1 SHCBP1 CPNE7 SPG7 VPS35 ORC6 MYLK3 ANKRD11 SLC22A31 CDH15 C16orf87 ACSF3 GPT2 DNAJA2 NETO2 ITFG1 PHKB	278853
14	14154313	14433166	278854	81	Yes	14196218	1.91e-09	2.15e-06	Karachaev	DCMS	8	SPIRE2 TCF25 MC1R TUBB3 FANCA DEF8 DBNDD1 GAS8	14	13745714	14796039	1050326	205	Yes	14216978	0	0	All	hapFLK	22	TCF25 MC1R SPIRE2 TUBB3 DEF8 FANCA DBNDD1 GAS8 ZNF276 SPATA2L CDK10 SPATA33 CHMP1A DPEP1 CPNE7 SHCBP1 SPG7 VPS35 ORC6 ANKRD11 SLC22A31 CDH15	278853
14	14518251	14884540	366290	61	Yes	14823342	1.5e-08	1.27e-05	Karachaev	DCMS	3	GPT2 C16orf87 MYLK3	14	13745714	14796039	1050326	205	Yes	14216978	0	0	All	hapFLK	22	TCF25 MC1R SPIRE2 TUBB3 DEF8 FANCA DBNDD1 GAS8 ZNF276 SPATA2L CDK10 SPATA33 CHMP1A DPEP1 CPNE7 SHCBP1 SPG7 VPS35 ORC6 ANKRD11 SLC22A31 CDH15	277788
6	36524533	36801940	277408	54	Yes	36630501	1.38e-07	7.87e-05	Baikal	DCMS	3	SPP1 PKD2 ABCG2	6	34627774	40327101	5699328	1081	Yes	36820314	0	0	GROUP2	hapFLK	25	MEPE IBSP SPP1 PKD2 ABCG2 LAP3 MED28 FAM184B PPM1K DCAF16 NCAPG HERC6 LCORL HERC5 PIGY PYURF HERC3 NAP1L5 FAM13A TIGD2 GPRIN3 SNCA SLIT2 PACRGL KCNIP4	277407
6	36524533	36801940	277408	54	Yes	36630501	1.38e-07	7.87e-05	Baikal	DCMS	3	SPP1 PKD2 ABCG2	6	34854644	38815160	3960517	763	Yes	37356400	0	0	All	hapFLK	21	LCORL NCAPG DCAF16 FAM184B MED28 LAP3 IBSP MEPE SPP1 PKD2 ABCG2 PPM1K HERC6 HERC5 PIGY PYURF HERC3 NAP1L5 FAM13A TIGD2 GPRIN3	277407
8	87824042	88101013	276972	61	Yes	87884127	1.65e-08	1.57e-05	Volgograd	DCMS	1	RPS6KA2	8	87336723	88136350	799628	179	Yes	87884127	0	0	GROUP1	hapFLK	3	T RPS6KA2 PDE10A	276971
13	32783954	33058560	274607	60	Yes	32980576	3.8e-08	2.4e-05	Kulundin	DCMS	1	ZEB1	13	32743516	33104912	361397	71	Yes	32851217	3.93e-06	0.000675275	GROUP1	hapFLK	1	ZEB1	274606
10	28907929	29182229	274301	76	Yes	29094064	8.99e-06	0.00368504	Romanov	DCMS	2	FRY ZAR1L	10	28033382	30097392	2064011	473	Yes	29511008	0	0	GROUP2	hapFLK	11	RXFP2 FRY B3GLCT HSPH1 ZAR1L BRCA2 N4BP2L1 N4BP2L2 PDS5B KL STARD13	274300
10	28907929	29182229	274301	76	Yes	29094064	8.99e-06	0.00368504	Romanov	DCMS	2	FRY ZAR1L	10	28160769	30004053	1843285	433	Yes	29501426	0	0	GROUP1	hapFLK	10	RXFP2 FRY B3GLCT ZAR1L BRCA2 N4BP2L1 N4BP2L2 PDS5B KL STARD13	274300
10	28907929	29182229	274301	76	Yes	29094064	8.99e-06	0.00368504	Romanov	DCMS	2	FRY ZAR1L	10	25158372	30132501	4974130	1087	Yes	29517383	0	0	All	hapFLK	18	RXFP2 FRY B3GLCT HSPH1 ZAR1L BRCA2 N4BP2L1 N4BP2L2 PDS5B KL STARD13 RFC3 NBEA MAB21L1 DCLK1 SOHLH2 SPART CCNA1	274300
21	41058004	41338475	280472	59	Yes	41147279	9.36e-10	2.57e-06	Karakul	DCMS	4	HRASLS5 LGALS12 PLA2G16 ATL3	21	41048878	41323843	274966	52	Yes	41176764	5.08e-05	0.00861619	GROUP2	hapFLK	3	LGALS12 HRASLS5 PLA2G16	265839
13	32786852	33050598	263747	56	Yes	32904741	4.77e-10	1.14e-06	Krasnoyarsk	DCMS	1	ZEB1	13	32743516	33104912	361397	71	Yes	32851217	3.93e-06	0.000675275	GROUP1	hapFLK	1	ZEB1	263746
3	132263310	132526760	263451	55	Yes	132377277	3.16e-10	6.51e-07	Lezgin	DCMS	9	HOXC10 HOXC9 HOXC11 HOXC8 HOXC12 HOXC6 AC012531.3 HOXC13 HOXC4	3	132241555	132936300	694746	118	Yes	132444146	4.33e-07	9.65e-05	GROUP1	hapFLK	16	HOXC13 HOXC12 HOXC11 HOXC10 HOXC9 HOXC8 HOXC6 AC012531.3 HOXC4 CALCOCO1 ATP5G2 ATF7 NPFF TARBP2 MAP3K12 PCBP2	263450
10	26301794	26564253	262460	31	Yes	26384635	1.84e-07	0.000110212	Edilbai	DCMS	1	NBEA	10	25189862	28015366	2825505	554	Yes	26784033	1.91e-10	1.42e-07	GROUP2	hapFLK	7	NBEA MAB21L1 RFC3 DCLK1 SOHLH2 SPART CCNA1	262459
10	26301794	26564253	262460	31	Yes	26384635	1.84e-07	0.000110212	Edilbai	DCMS	1	NBEA	10	26165519	26928649	763131	104	Yes	26815918	2.3e-06	0.000427859	GROUP1	hapFLK	1	NBEA	262459
10	26301794	26564253	262460	31	Yes	26384635	1.84e-07	0.000110212	Edilbai	DCMS	1	NBEA	10	25158372	30132501	4974130	1087	Yes	29517383	0	0	All	hapFLK	18	RXFP2 FRY B3GLCT HSPH1 ZAR1L BRCA2 N4BP2L1 N4BP2L2 PDS5B KL STARD13 RFC3 NBEA MAB21L1 DCLK1 SOHLH2 SPART CCNA1	262459
3	129680367	129939006	258640	40	Yes	129830295	2.74e-17	3.77e-13	Groznensk	DCMS	2	CRADD SOCS2	3	129632394	130234163	601770	99	Yes	129789135	5.82e-09	2e-06	GROUP1	hapFLK	3	SOCS2 CRADD MRPL42	258639
6	35347049	35603940	256892	62	Yes	35520689	1.46e-05	0.00286046	Volgograd	DCMS	1	GPRIN3	6	34627774	40327101	5699328	1081	Yes	36820314	0	0	GROUP2	hapFLK	25	MEPE IBSP SPP1 PKD2 ABCG2 LAP3 MED28 FAM184B PPM1K DCAF16 NCAPG HERC6 LCORL HERC5 PIGY PYURF HERC3 NAP1L5 FAM13A TIGD2 GPRIN3 SNCA SLIT2 PACRGL KCNIP4	256891
6	35347049	35603940	256892	62	Yes	35520689	1.46e-05	0.00286046	Volgograd	DCMS	1	GPRIN3	6	34854644	38815160	3960517	763	Yes	37356400	0	0	All	hapFLK	21	LCORL NCAPG DCAF16 FAM184B MED28 LAP3 IBSP MEPE SPP1 PKD2 ABCG2 PPM1K HERC6 HERC5 PIGY PYURF HERC3 NAP1L5 FAM13A TIGD2 GPRIN3	256891
3	129703272	129959669	256398	40	Yes	129841220	8.97e-13	4.02e-09	Karachaev	DCMS	1	CRADD	3	129632394	130234163	601770	99	Yes	129789135	5.82e-09	2e-06	GROUP1	hapFLK	3	SOCS2 CRADD MRPL42	256397
13	48826091	49081686	255596	32	Yes	48936718	1.5e-05	0.00358878	Groznensk	DCMS	1	PPP1CC	13	47979590	49748496	1768907	253	Yes	48795112	1.35e-13	7.29e-11	All	hapFLK	3	PPP1CC BMP2 BLOC1S5	255595
13	48826091	49081686	255596	32	Yes	48936718	1.5e-05	0.00358878	Groznensk	DCMS	1	PPP1CC	13	48433531	49304785	871255	124	Yes	48918153	2.57e-09	9.62e-07	GROUP1	hapFLK	3	PPP1CC BLOC1S5 BMP2	255595
6	34216502	34471967	255466	56	Yes	34329557	1.59e-07	8.89e-05	Volgograd	DCMS	1	CCSER1	6	33283967	34603131	1319165	238	Yes	33593846	4.06e-06	0.00108582	GROUP2	hapFLK	1	CCSER1	255465
6	34496155	34751023	254869	76	Yes	34685912	4.94e-09	6.39e-06	Volgograd	DCMS	1	MMRN1	6	34291249	34841545	550297	128	Yes	34676050	2.59e-05	0.00364608	All	hapFLK	1	MMRN1	254868
13	48831814	49172111	340298	45	Yes	49020944	6.02e-16	8.51e-11	Kulundin	DCMS	1	PPP1CC	13	48918153	49952453	1034301	102	Yes	49254181	3.66e-05	0.00669576	GROUP2	hapFLK	2	BLOC1S5 UBA52	253958
3	129670292	129923268	252977	38	Yes	129841220	1.05e-08	1.22e-05	Krasnoyarsk	DCMS	2	CRADD SOCS2	3	129632394	130234163	601770	99	Yes	129789135	5.82e-09	2e-06	GROUP1	hapFLK	3	SOCS2 CRADD MRPL42	252976
10	28653747	28905831	252085	59	Yes	28852183	4.94e-07	0.0004473	Romanov	DCMS	3	N4BP2L1 N4BP2L2 BRCA2	10	28033382	30097392	2064011	473	Yes	29511008	0	0	GROUP2	hapFLK	11	RXFP2 FRY B3GLCT HSPH1 ZAR1L BRCA2 N4BP2L1 N4BP2L2 PDS5B KL STARD13	252084
10	28653747	28905831	252085	59	Yes	28852183	4.94e-07	0.0004473	Romanov	DCMS	3	N4BP2L1 N4BP2L2 BRCA2	10	28160769	30004053	1843285	433	Yes	29501426	0	0	GROUP1	hapFLK	10	RXFP2 FRY B3GLCT ZAR1L BRCA2 N4BP2L1 N4BP2L2 PDS5B KL STARD13	252084
10	28653747	28905831	252085	59	Yes	28852183	4.94e-07	0.0004473	Romanov	DCMS	3	N4BP2L1 N4BP2L2 BRCA2	10	25158372	30132501	4974130	1087	Yes	29517383	0	0	All	hapFLK	18	RXFP2 FRY B3GLCT HSPH1 ZAR1L BRCA2 N4BP2L1 N4BP2L2 PDS5B KL STARD13 RFC3 NBEA MAB21L1 DCLK1 SOHLH2 SPART CCNA1	252084
2	35573254	35824796	251543	59	Yes	35733197	1.65e-06	0.000682307	Karakul	DCMS	2	GKAP1 KIF27	2	35412247	36059946	647700	133	Yes	35575300	7.26e-07	0.000153169	GROUP1	hapFLK	6	C9orf64 RMI1 KIF27 GKAP1 UBQLN1 IDNK	251542
13	48498297	48748846	250550	43	Yes	48583801	1.46e-06	0.000524994	Lezgin	DCMS	0	NA	13	47979590	49748496	1768907	253	Yes	48795112	1.35e-13	7.29e-11	All	hapFLK	3	PPP1CC BMP2 BLOC1S5	250549
13	48498297	48748846	250550	43	Yes	48583801	1.46e-06	0.000524994	Lezgin	DCMS	0	NA	13	48433531	49304785	871255	124	Yes	48918153	2.57e-09	9.62e-07	GROUP1	hapFLK	3	PPP1CC BLOC1S5 BMP2	250549
2	35688408	35934995	246588	50	Yes	35776237	1.02e-06	0.000449523	Krasnoyarsk	DCMS	0	NA	2	35412247	36059946	647700	133	Yes	35575300	7.26e-07	0.000153169	GROUP1	hapFLK	6	C9orf64 RMI1 KIF27 GKAP1 UBQLN1 IDNK	246587
6	37356383	37601754	245372	45	Yes	37358988	1.91e-06	0.000701655	Edilbai	DCMS	1	LCORL	6	34627774	40327101	5699328	1081	Yes	36820314	0	0	GROUP2	hapFLK	25	MEPE IBSP SPP1 PKD2 ABCG2 LAP3 MED28 FAM184B PPM1K DCAF16 NCAPG HERC6 LCORL HERC5 PIGY PYURF HERC3 NAP1L5 FAM13A TIGD2 GPRIN3 SNCA SLIT2 PACRGL KCNIP4	245371
6	37356383	37601754	245372	45	Yes	37358988	1.91e-06	0.000701655	Edilbai	DCMS	1	LCORL	6	34854644	38815160	3960517	763	Yes	37356400	0	0	All	hapFLK	21	LCORL NCAPG DCAF16 FAM184B MED28 LAP3 IBSP MEPE SPP1 PKD2 ABCG2 PPM1K HERC6 HERC5 PIGY PYURF HERC3 NAP1L5 FAM13A TIGD2 GPRIN3	245371
3	129687600	129931978	244379	35	Yes	129830295	1.77e-16	2.71e-11	Baikal	DCMS	2	CRADD SOCS2	3	129632394	130234163	601770	99	Yes	129789135	5.82e-09	2e-06	GROUP1	hapFLK	3	SOCS2 CRADD MRPL42	244378
3	213018193	213325333	307141	67	Yes	213076362	1.69e-08	3.85e-05	Russian Longhaired	DCMS	5	ATP6V1E1 BCL2L13 CECR2 BID MICAL3	3	213081400	213568401	487002	91	Yes	213361560	1.59e-08	4.9e-06	GROUP1	hapFLK	10	PEX26 TUBA8 CDC42EP1 LGALS2 GGA1 SH3BP1 PDXP LGALS1 Z83844.1 MICAL3	243933
6	70408787	70644102	235316	54	Yes	70594738	5.67e-08	4.07e-05	Lezgin	DCMS	1	KDR	6	69839170	70851459	1012290	218	Yes	69995673	1.44e-10	5.07e-08	All	hapFLK	4	KIT KDR SRD5A3 TMEM165	235315
13	48764770	49152716	387947	57	Yes	49064147	1.91e-15	4.49e-11	Baikal	DCMS	0	NA	13	48918153	49952453	1034301	102	Yes	49254181	3.66e-05	0.00669576	GROUP2	hapFLK	2	BLOC1S5 UBA52	234563
13	48840646	49152716	312071	41	Yes	49041258	1.2e-10	4.11e-07	Krasnoyarsk	DCMS	0	NA	13	48918153	49952453	1034301	102	Yes	49254181	3.66e-05	0.00669576	GROUP2	hapFLK	2	BLOC1S5 UBA52	234563
13	48804776	49148508	343733	46	Yes	48936718	4.55e-12	3.36e-08	Salsk	DCMS	1	PPP1CC	13	48918153	49952453	1034301	102	Yes	49254181	3.66e-05	0.00669576	GROUP2	hapFLK	2	BLOC1S5 UBA52	230355
13	48840646	49148508	307863	40	Yes	49081686	8.44e-08	5.59e-05	Volgograd	DCMS	1	PPP1CC	13	48918153	49952453	1034301	102	Yes	49254181	3.66e-05	0.00669576	GROUP2	hapFLK	2	BLOC1S5 UBA52	230355
3	129702880	129931978	229099	34	Yes	129830295	1.64e-10	2.7e-07	Kulundin	DCMS	2	CRADD SOCS2	3	129632394	130234163	601770	99	Yes	129789135	5.82e-09	2e-06	GROUP1	hapFLK	3	SOCS2 CRADD MRPL42	229098
3	129703272	129931978	228707	33	Yes	129841220	1.49e-09	2.57e-06	Volgograd	DCMS	2	CRADD SOCS2	3	129632394	130234163	601770	99	Yes	129789135	5.82e-09	2e-06	GROUP1	hapFLK	3	SOCS2 CRADD MRPL42	228706
6	69897813	70124934	227122	49	Yes	69957120	1.94e-18	9.33e-13	Lezgin	DCMS	0	NA	6	69662402	70594934	932533	194	Yes	69944974	0	0	GROUP1	hapFLK	3	PDGFRA KIT KDR	227121
6	69897813	70124934	227122	49	Yes	69957120	1.94e-18	9.33e-13	Lezgin	DCMS	0	NA	6	69839170	70851459	1012290	218	Yes	69995673	1.44e-10	5.07e-08	All	hapFLK	4	KIT KDR SRD5A3 TMEM165	227121
20	17325685	17547225	221541	39	Yes	17460319	6.62e-15	3.98e-11	Edilbai	DCMS	1	VEGFA	20	17260233	17547225	286993	49	Yes	17380327	1.33e-07	3.36e-05	GROUP1	hapFLK	2	VEGFA MRPS18A	221540
20	17325685	17547225	221541	39	Yes	17460319	6.62e-15	3.98e-11	Edilbai	DCMS	1	VEGFA	20	17260233	17547225	286993	52	Yes	17451295	7.37e-07	0.000157146	All	hapFLK	2	VEGFA MRPS18A	221540
1	103692114	103908343	216230	48	Yes	103745003	1.9e-07	0.00023633	Russian Longhaired	DCMS	9	PBXIP1 SHC1 PMVK CKS1B FLAD1 LENEP ZBTB7B DCST2 DCST1	1	103222968	104530783	1307816	293	Yes	103484963	8.31e-08	2.1e-05	All	hapFLK	39	ADAR KCNN3 CHRNB2 UBE2Q1 TDRD10 SHE PMVK IL6R PBXIP1 SHC1 CKS1B FLAD1 LENEP ZBTB7B DCST2 DCST1 ADAM15 EFNA4 AL691442.1 EFNA1 SLC50A1 DPM3 KRTCAP2 TRIM46 MUC1 THBS3 MTX1 GBA FAM189B SCAMP3 CLK2 HCN3 PKLR RUSC1 ASH1L ANP32B DAP3 MSTO1 GON4L	216229
1	103692114	103908343	216230	48	Yes	103745003	1.9e-07	0.00023633	Russian Longhaired	DCMS	9	PBXIP1 SHC1 PMVK CKS1B FLAD1 LENEP ZBTB7B DCST2 DCST1	1	103239232	104982466	1743235	399	Yes	104006029	9.41e-08	4.35e-05	GROUP2	hapFLK	58	SCAMP3 FAM189B CLK2 HCN3 GBA PKLR MTX1 THBS3 MUC1 TRIM46 RUSC1 KRTCAP2 DPM3 SLC50A1 EFNA1 AL691442.1 EFNA4 ADAM15 DCST1 ASH1L DCST2 ZBTB7B LENEP FLAD1 CKS1B SHC1 PBXIP1 ANP32B PMVK DAP3 MSTO1 GON4L KCNN3 SYT11 RIT1 KHDC4 RXFP4 ARHGEF2 ADAR SSR2 CHRNB2 RPL35A UBE2Q1 UBQLN4 LAMTOR2 RAB25 TDRD10 MEX3A SHE LMNA SEMA4A IL6R SLC25A44 PMF1 BGLAP PAQR6 SMG5 TMEM79	216229
1	106680188	106894450	214263	52	No	106824750	8.43e-13	7.47e-08	Russian Longhaired	DCMS	1	SC5D	1	106674967	107007121	332155	76	No	106834874	2.05e-05	0.00419765	GROUP2	hapFLK	2	SC5D FCRL1	214262
19	2319608	2533186	213579	46	Yes	2391457	4.55e-07	0.000206539	Lezgin	DCMS	0	NA	19	2133601	2533186	399586	76	Yes	2351105	5.2e-07	0.000113385	GROUP1	hapFLK	0	NA	213578
15	72526789	72770010	243222	62	Yes	72570022	8.13e-07	0.000358299	Edilbai	DCMS	2	ALX4 EXT2	15	72474317	72734944	260628	50	Yes	72589170	1.01e-06	0.000208527	All	hapFLK	2	ALX4 EXT2	208155
6	33050789	33308023	257235	55	Yes	33219065	1.99e-07	0.000106201	Volgograd	DCMS	0	NA	6	32722947	33257949	535003	93	Yes	33033279	1.17e-05	0.00263144	GROUP2	hapFLK	0	NA	207160
9	71227183	71432881	205699	49	No	71339065	1.88e-07	0.000122699	Krasnoyarsk	DCMS	0	NA	9	71177452	72107840	930389	193	Yes	71650770	1.22e-07	5.55e-05	GROUP2	hapFLK	1	ZFPM2	205698
1	103255976	103461157	205182	51	Yes	103329703	1.65e-07	0.000210909	Russian Longhaired	DCMS	6	TDRD10 SHE UBE2Q1 CHRNB2 ADAR IL6R	1	103222968	104530783	1307816	293	Yes	103484963	8.31e-08	2.1e-05	All	hapFLK	39	ADAR KCNN3 CHRNB2 UBE2Q1 TDRD10 SHE PMVK IL6R PBXIP1 SHC1 CKS1B FLAD1 LENEP ZBTB7B DCST2 DCST1 ADAM15 EFNA4 AL691442.1 EFNA1 SLC50A1 DPM3 KRTCAP2 TRIM46 MUC1 THBS3 MTX1 GBA FAM189B SCAMP3 CLK2 HCN3 PKLR RUSC1 ASH1L ANP32B DAP3 MSTO1 GON4L	205181
1	103255976	103461157	205182	51	Yes	103329703	1.65e-07	0.000210909	Russian Longhaired	DCMS	6	TDRD10 SHE UBE2Q1 CHRNB2 ADAR IL6R	1	103239232	104982466	1743235	399	Yes	104006029	9.41e-08	4.35e-05	GROUP2	hapFLK	58	SCAMP3 FAM189B CLK2 HCN3 GBA PKLR MTX1 THBS3 MUC1 TRIM46 RUSC1 KRTCAP2 DPM3 SLC50A1 EFNA1 AL691442.1 EFNA4 ADAM15 DCST1 ASH1L DCST2 ZBTB7B LENEP FLAD1 CKS1B SHC1 PBXIP1 ANP32B PMVK DAP3 MSTO1 GON4L KCNN3 SYT11 RIT1 KHDC4 RXFP4 ARHGEF2 ADAR SSR2 CHRNB2 RPL35A UBE2Q1 UBQLN4 LAMTOR2 RAB25 TDRD10 MEX3A SHE LMNA SEMA4A IL6R SLC25A44 PMF1 BGLAP PAQR6 SMG5 TMEM79	205181
13	48831814	49123156	291343	37	Yes	49030858	1.93e-08	4.19e-05	Russian Longhaired	DCMS	1	PPP1CC	13	48918153	49952453	1034301	102	Yes	49254181	3.66e-05	0.00669576	GROUP2	hapFLK	2	BLOC1S5 UBA52	205003
3	129721782	129926356	204575	30	Yes	129830295	9.63e-09	1.27e-05	Salsk	DCMS	1	CRADD	3	129632394	130234163	601770	99	Yes	129789135	5.82e-09	2e-06	GROUP1	hapFLK	3	SOCS2 CRADD MRPL42	204574
13	47689216	47893048	203833	44	Yes	47839063	6.34e-08	4.43e-05	Lezgin	DCMS	0	NA	13	47533168	47967869	434702	78	Yes	47679549	5.09e-06	0.000894938	All	hapFLK	1	FERMT1	203832
6	34867891	35071595	203705	39	Yes	34927978	2.27e-08	1.56e-05	Kulundin	DCMS	1	SNCA	6	34627774	40327101	5699328	1081	Yes	36820314	0	0	GROUP2	hapFLK	25	MEPE IBSP SPP1 PKD2 ABCG2 LAP3 MED28 FAM184B PPM1K DCAF16 NCAPG HERC6 LCORL HERC5 PIGY PYURF HERC3 NAP1L5 FAM13A TIGD2 GPRIN3 SNCA SLIT2 PACRGL KCNIP4	203704
6	34867891	35071595	203705	39	Yes	34927978	2.27e-08	1.56e-05	Kulundin	DCMS	1	SNCA	6	34854644	38815160	3960517	763	Yes	37356400	0	0	All	hapFLK	21	LCORL NCAPG DCAF16 FAM184B MED28 LAP3 IBSP MEPE SPP1 PKD2 ABCG2 PPM1K HERC6 HERC5 PIGY PYURF HERC3 NAP1L5 FAM13A TIGD2 GPRIN3	203704
1	104029337	104231251	201915	47	Yes	104144440	1.95e-08	1.86e-05	Groznensk	DCMS	3	ASH1L RUSC1 PKLR	1	103222968	104530783	1307816	293	Yes	103484963	8.31e-08	2.1e-05	All	hapFLK	39	ADAR KCNN3 CHRNB2 UBE2Q1 TDRD10 SHE PMVK IL6R PBXIP1 SHC1 CKS1B FLAD1 LENEP ZBTB7B DCST2 DCST1 ADAM15 EFNA4 AL691442.1 EFNA1 SLC50A1 DPM3 KRTCAP2 TRIM46 MUC1 THBS3 MTX1 GBA FAM189B SCAMP3 CLK2 HCN3 PKLR RUSC1 ASH1L ANP32B DAP3 MSTO1 GON4L	201914
1	104029337	104231251	201915	47	Yes	104144440	1.95e-08	1.86e-05	Groznensk	DCMS	3	ASH1L RUSC1 PKLR	1	103239232	104982466	1743235	399	Yes	104006029	9.41e-08	4.35e-05	GROUP2	hapFLK	58	SCAMP3 FAM189B CLK2 HCN3 GBA PKLR MTX1 THBS3 MUC1 TRIM46 RUSC1 KRTCAP2 DPM3 SLC50A1 EFNA1 AL691442.1 EFNA4 ADAM15 DCST1 ASH1L DCST2 ZBTB7B LENEP FLAD1 CKS1B SHC1 PBXIP1 ANP32B PMVK DAP3 MSTO1 GON4L KCNN3 SYT11 RIT1 KHDC4 RXFP4 ARHGEF2 ADAR SSR2 CHRNB2 RPL35A UBE2Q1 UBQLN4 LAMTOR2 RAB25 TDRD10 MEX3A SHE LMNA SEMA4A IL6R SLC25A44 PMF1 BGLAP PAQR6 SMG5 TMEM79	201914
13	48473381	48675277	201897	41	Yes	48584313	7.16e-07	0.000322779	Edilbai	DCMS	0	NA	13	47979590	49748496	1768907	253	Yes	48795112	1.35e-13	7.29e-11	All	hapFLK	3	PPP1CC BMP2 BLOC1S5	201896
13	48473381	48675277	201897	41	Yes	48584313	7.16e-07	0.000322779	Edilbai	DCMS	0	NA	13	48433531	49304785	871255	124	Yes	48918153	2.57e-09	9.62e-07	GROUP1	hapFLK	3	PPP1CC BLOC1S5 BMP2	201896
7	89345811	89547008	201198	46	Yes	89431097	2.88e-11	9.23e-08	Lezgin	DCMS	2	GTF2A1 TSHR	7	89240203	89814143	573941	121	Yes	89568946	8.47e-08	2.26e-05	GROUP1	hapFLK	4	STON2 GTF2A1 SEL1L TSHR	201197
5	51890219	52091381	201163	51	Yes	51936514	2.23e-06	0.00138269	Romanov	DCMS	0	NA	5	51793933	52124868	330936	78	Yes	52024264	3.15e-06	0.000556336	GROUP1	hapFLK	1	NR3C1	201162
5	51890219	52091381	201163	51	Yes	51936514	2.23e-06	0.00138269	Romanov	DCMS	0	NA	5	51889885	52115089	225205	57	Yes	52046469	1.17e-05	0.00184444	All	hapFLK	0	NA	201162
6	35674186	39185004	3510819	733	Yes	36252722	1.34e-14	8.04e-10	Volgograd	DCMS	19	HERC6 HERC5 PIGY PYURF PPM1K HERC3 NAP1L5 ABCG2 FAM13A PKD2 SPP1 MEPE IBSP LAP3 MED28 FAM184B DCAF16 NCAPG LCORL	6	37250794	37451479	200686	31	Yes	37334001	8.44e-05	0.0085752	GROUP1	hapFLK	3	NCAPG DCAF16 FAM184B	200685
6	36397296	38623639	2226344	467	Yes	37129550	1.06e-11	3.5e-08	Kulundin	DCMS	11	MED28 LAP3 FAM184B DCAF16 NCAPG LCORL IBSP MEPE SPP1 PKD2 ABCG2	6	37250794	37451479	200686	31	Yes	37334001	8.44e-05	0.0085752	GROUP1	hapFLK	3	NCAPG DCAF16 FAM184B	200685
6	36449257	37867955	1418699	291	Yes	36609880	1.57e-10	5.07e-07	Krasnoyarsk	DCMS	11	PKD2 SPP1 ABCG2 MEPE IBSP LAP3 MED28 FAM184B DCAF16 NCAPG LCORL	6	37250794	37451479	200686	31	Yes	37334001	8.44e-05	0.0085752	GROUP1	hapFLK	3	NCAPG DCAF16 FAM184B	200685
6	36524533	38242758	1718226	365	Yes	37127282	5.22e-12	3.68e-08	Salsk	DCMS	10	MED28 LAP3 FAM184B DCAF16 NCAPG LCORL IBSP MEPE SPP1 PKD2	6	37250794	37451479	200686	31	Yes	37334001	8.44e-05	0.0085752	GROUP1	hapFLK	3	NCAPG DCAF16 FAM184B	200685
6	36872516	38279284	1406769	289	Yes	37102321	3.83e-16	3.13e-11	Baikal	DCMS	6	LAP3 MED28 FAM184B DCAF16 NCAPG LCORL	6	37250794	37451479	200686	31	Yes	37334001	8.44e-05	0.0085752	GROUP1	hapFLK	3	NCAPG DCAF16 FAM184B	200685
6	37227511	37627278	399768	74	Yes	37594841	1.91e-09	3.1e-06	Lezgin	DCMS	4	LCORL NCAPG DCAF16 FAM184B	6	37250794	37451479	200686	31	Yes	37334001	8.44e-05	0.0085752	GROUP1	hapFLK	3	NCAPG DCAF16 FAM184B	200685
6	36098687	36295216	196530	43	Yes	36200396	8.36e-07	0.000327077	Baikal	DCMS	0	NA	6	34627774	40327101	5699328	1081	Yes	36820314	0	0	GROUP2	hapFLK	25	MEPE IBSP SPP1 PKD2 ABCG2 LAP3 MED28 FAM184B PPM1K DCAF16 NCAPG HERC6 LCORL HERC5 PIGY PYURF HERC3 NAP1L5 FAM13A TIGD2 GPRIN3 SNCA SLIT2 PACRGL KCNIP4	196529
6	36098687	36295216	196530	43	Yes	36200396	8.36e-07	0.000327077	Baikal	DCMS	0	NA	6	34854644	38815160	3960517	763	Yes	37356400	0	0	All	hapFLK	21	LCORL NCAPG DCAF16 FAM184B MED28 LAP3 IBSP MEPE SPP1 PKD2 ABCG2 PPM1K HERC6 HERC5 PIGY PYURF HERC3 NAP1L5 FAM13A TIGD2 GPRIN3	196529
13	32866432	33062507	196076	39	Yes	32989377	2.57e-08	3.12e-05	Tuva	DCMS	1	ZEB1	13	32743516	33104912	361397	71	Yes	32851217	3.93e-06	0.000675275	GROUP1	hapFLK	1	ZEB1	196075
3	132705376	132900711	195336	38	Yes	132814829	5.09e-06	0.0015119	Edilbai	DCMS	0	NA	3	132241555	132936300	694746	118	Yes	132444146	4.33e-07	9.65e-05	GROUP1	hapFLK	16	HOXC13 HOXC12 HOXC11 HOXC10 HOXC9 HOXC8 HOXC6 AC012531.3 HOXC4 CALCOCO1 ATP5G2 ATF7 NPFF TARBP2 MAP3K12 PCBP2	195335
3	132309848	132505054	195207	40	Yes	132377277	8.12e-07	0.000416517	Karakul	DCMS	9	HOXC10 HOXC9 HOXC11 HOXC8 HOXC12 HOXC6 AC012531.3 HOXC13 HOXC4	3	132241555	132936300	694746	118	Yes	132444146	4.33e-07	9.65e-05	GROUP1	hapFLK	16	HOXC13 HOXC12 HOXC11 HOXC10 HOXC9 HOXC8 HOXC6 AC012531.3 HOXC4 CALCOCO1 ATP5G2 ATF7 NPFF TARBP2 MAP3K12 PCBP2	195206
3	153976950	154171812	194863	42	Yes	154038702	1.46e-08	1.4e-05	Edilbai	DCMS	0	NA	3	153887593	154325055	437463	82	Yes	154140379	1.73e-09	6.72e-07	GROUP1	hapFLK	1	MSRB3	194862
3	153976950	154171812	194863	42	Yes	154038702	1.46e-08	1.4e-05	Edilbai	DCMS	0	NA	3	153891342	154468959	577618	103	Yes	154139378	8.55e-09	2.43e-06	All	hapFLK	1	MSRB3	194862
13	49555480	49852254	296775	30	Yes	49766087	1.17e-07	7.55e-05	Altai Mountain	DCMS	1	UBA52	13	47979590	49748496	1768907	253	Yes	48795112	1.35e-13	7.29e-11	All	hapFLK	3	PPP1CC BMP2 BLOC1S5	193016
3	136844930	137033820	188891	31	No	136945958	1.15e-08	1.3e-05	Krasnoyarsk	DCMS	3	LMBR1L RHEBL1 KMT2D	3	136731150	137199793	468644	89	Yes	136945958	2.93e-07	6.88e-05	GROUP1	hapFLK	13	LMBR1L RHEBL1 KMT2D PRKAG1 WNT1 ARF3 FKBP11 CCDC65 RND1 TROAP C1QL4 DDX23 CACNB3	188890
15	72526789	72770010	243222	62	Yes	72570022	8.13e-07	0.000358299	Edilbai	DCMS	2	ALX4 EXT2	15	72464489	72713691	249203	46	Yes	72556582	2.17e-05	0.00279837	GROUP1	hapFLK	2	ALX4 EXT2	186902
6	70408787	70644102	235316	54	Yes	70594738	5.67e-08	4.07e-05	Lezgin	DCMS	1	KDR	6	69662402	70594934	932533	194	Yes	69944974	0	0	GROUP1	hapFLK	3	PDGFRA KIT KDR	186147
13	49766559	50032302	265744	23	Yes	49932158	5.41e-06	0.00158309	Edilbai	DCMS	1	HAO1	13	48918153	49952453	1034301	102	Yes	49254181	3.66e-05	0.00669576	GROUP2	hapFLK	2	BLOC1S5 UBA52	185894
13	49766559	50057283	290725	26	Yes	49843267	2.96e-06	0.000907746	Lezgin	DCMS	1	HAO1	13	48918153	49952453	1034301	102	Yes	49254181	3.66e-05	0.00669576	GROUP2	hapFLK	2	BLOC1S5 UBA52	185894
6	47556748	47740471	183724	36	Yes	47725752	3.71e-05	0.005744	Volgograd	DCMS	0	NA	6	47436687	48250814	814128	163	Yes	47867334	1.54e-05	0.00332077	GROUP2	hapFLK	0	NA	183723
13	48473381	48675277	201897	41	Yes	48584313	7.16e-07	0.000322779	Edilbai	DCMS	0	NA	13	48287689	48657027	369339	79	Yes	48515489	2.97e-05	0.00567419	GROUP2	hapFLK	1	BMP2	183646
3	213152234	213335724	183491	42	Yes	213221309	2.86e-06	0.000878187	Baikal	DCMS	1	MICAL3	3	213081400	213568401	487002	91	Yes	213361560	1.59e-08	4.9e-06	GROUP1	hapFLK	10	PEX26 TUBA8 CDC42EP1 LGALS2 GGA1 SH3BP1 PDXP LGALS1 Z83844.1 MICAL3	183490
13	48969775	49152716	182942	27	Yes	49041258	1.01e-07	8.59e-05	Karakul	DCMS	0	NA	13	47979590	49748496	1768907	253	Yes	48795112	1.35e-13	7.29e-11	All	hapFLK	3	PPP1CC BMP2 BLOC1S5	182941
13	48969775	49152716	182942	27	Yes	49041258	1.01e-07	8.59e-05	Karakul	DCMS	0	NA	13	48433531	49304785	871255	124	Yes	48918153	2.57e-09	9.62e-07	GROUP1	hapFLK	3	PPP1CC BLOC1S5 BMP2	182941
13	48969775	49152716	182942	27	Yes	49041258	1.01e-07	8.59e-05	Karakul	DCMS	0	NA	13	48918153	49952453	1034301	102	Yes	49254181	3.66e-05	0.00669576	GROUP2	hapFLK	2	BLOC1S5 UBA52	182941
6	34216502	34471967	255466	56	Yes	34329557	1.59e-07	8.89e-05	Volgograd	DCMS	1	CCSER1	6	34291249	34841545	550297	128	Yes	34676050	2.59e-05	0.00364608	All	hapFLK	1	MMRN1	180718
13	49772494	50270586	498093	53	Yes	50132842	4.65e-08	5.04e-05	Tuva	DCMS	2	HAO1 ADRA1D	13	48918153	49952453	1034301	102	Yes	49254181	3.66e-05	0.00669576	GROUP2	hapFLK	2	BLOC1S5 UBA52	179959
8	87824042	88101013	276972	61	Yes	87884127	1.65e-08	1.57e-05	Volgograd	DCMS	1	RPS6KA2	8	87522723	88000831	478109	111	Yes	87884021	0	0	All	hapFLK	1	T	176789
1	104417903	104593891	175989	56	Yes	104534345	1.22e-08	2.95e-05	Russian Longhaired	DCMS	5	KHDC4 RXFP4 RIT1 ARHGEF2 SYT11	1	103239232	104982466	1743235	399	Yes	104006029	9.41e-08	4.35e-05	GROUP2	hapFLK	58	SCAMP3 FAM189B CLK2 HCN3 GBA PKLR MTX1 THBS3 MUC1 TRIM46 RUSC1 KRTCAP2 DPM3 SLC50A1 EFNA1 AL691442.1 EFNA4 ADAM15 DCST1 ASH1L DCST2 ZBTB7B LENEP FLAD1 CKS1B SHC1 PBXIP1 ANP32B PMVK DAP3 MSTO1 GON4L KCNN3 SYT11 RIT1 KHDC4 RXFP4 ARHGEF2 ADAR SSR2 CHRNB2 RPL35A UBE2Q1 UBQLN4 LAMTOR2 RAB25 TDRD10 MEX3A SHE LMNA SEMA4A IL6R SLC25A44 PMF1 BGLAP PAQR6 SMG5 TMEM79	175988
10	26657195	26832069	174875	34	Yes	26694398	3.06e-06	0.00101756	Edilbai	DCMS	0	NA	10	25189862	28015366	2825505	554	Yes	26784033	1.91e-10	1.42e-07	GROUP2	hapFLK	7	NBEA MAB21L1 RFC3 DCLK1 SOHLH2 SPART CCNA1	174874
10	26657195	26832069	174875	34	Yes	26694398	3.06e-06	0.00101756	Edilbai	DCMS	0	NA	10	26165519	26928649	763131	104	Yes	26815918	2.3e-06	0.000427859	GROUP1	hapFLK	1	NBEA	174874
10	26657195	26832069	174875	34	Yes	26694398	3.06e-06	0.00101756	Edilbai	DCMS	0	NA	10	25158372	30132501	4974130	1087	Yes	29517383	0	0	All	hapFLK	18	RXFP2 FRY B3GLCT HSPH1 ZAR1L BRCA2 N4BP2L1 N4BP2L2 PDS5B KL STARD13 RFC3 NBEA MAB21L1 DCLK1 SOHLH2 SPART CCNA1	174874
16	32208426	32381948	173523	31	Yes	32301486	7e-06	0.00163758	Volgograd	DCMS	0	NA	16	32036842	32449110	412269	75	Yes	32196927	2.48e-06	0.000456201	GROUP1	hapFLK	0	NA	173522
6	31307142	31478172	171031	39	Yes	31375427	3.03e-05	0.00566325	Krasnoyarsk	DCMS	1	GRID2	6	30672105	32100666	1428562	266	Yes	30879052	1.79e-06	0.000559683	GROUP2	hapFLK	2	ATOH1 GRID2	171030
7	62390611	62561084	170474	36	Yes	62508223	6.29e-07	0.000267904	Karachaev	DCMS	1	FERMT2	7	62319318	62618471	299154	50	Yes	62471146	1.46e-05	0.00204107	GROUP1	hapFLK	3	FERMT2 DLAT SORD	170473
3	154204031	154372296	168266	33	Yes	154237449	4.4e-07	0.000219901	Edilbai	DCMS	1	MSRB3	3	153891342	154468959	577618	103	Yes	154139378	8.55e-09	2.43e-06	All	hapFLK	1	MSRB3	168265
13	49686957	49852254	165298	20	Yes	49786804	5.31e-06	0.00243608	Russian Longhaired	DCMS	1	UBA52	13	48918153	49952453	1034301	102	Yes	49254181	3.66e-05	0.00669576	GROUP2	hapFLK	2	BLOC1S5 UBA52	165297
13	48826091	49081686	255596	32	Yes	48936718	1.5e-05	0.00358878	Groznensk	DCMS	1	PPP1CC	13	48918153	49952453	1034301	102	Yes	49254181	3.66e-05	0.00669576	GROUP2	hapFLK	2	BLOC1S5 UBA52	163533
8	51922948	52083666	160719	34	No	52044257	5.04e-07	0.000224125	Lezgin	DCMS	0	NA	8	51903602	52228940	325339	66	No	52036370	2.82e-06	0.00050934	GROUP1	hapFLK	0	NA	160718
3	132705376	132900711	195336	38	Yes	132814829	5.09e-06	0.0015119	Edilbai	DCMS	0	NA	3	132642764	132865845	223082	48	Yes	132799875	7.27e-05	0.0088186	All	hapFLK	3	ATF7 ATP5G2 CALCOCO1	160469
1	103328114	103488167	160054	40	Yes	103447050	4.08e-07	0.000396028	Romanov	DCMS	4	ADAR CHRNB2 UBE2Q1 TDRD10	1	103222968	104530783	1307816	293	Yes	103484963	8.31e-08	2.1e-05	All	hapFLK	39	ADAR KCNN3 CHRNB2 UBE2Q1 TDRD10 SHE PMVK IL6R PBXIP1 SHC1 CKS1B FLAD1 LENEP ZBTB7B DCST2 DCST1 ADAM15 EFNA4 AL691442.1 EFNA1 SLC50A1 DPM3 KRTCAP2 TRIM46 MUC1 THBS3 MTX1 GBA FAM189B SCAMP3 CLK2 HCN3 PKLR RUSC1 ASH1L ANP32B DAP3 MSTO1 GON4L	160053
1	103328114	103488167	160054	40	Yes	103447050	4.08e-07	0.000396028	Romanov	DCMS	4	ADAR CHRNB2 UBE2Q1 TDRD10	1	103239232	104982466	1743235	399	Yes	104006029	9.41e-08	4.35e-05	GROUP2	hapFLK	58	SCAMP3 FAM189B CLK2 HCN3 GBA PKLR MTX1 THBS3 MUC1 TRIM46 RUSC1 KRTCAP2 DPM3 SLC50A1 EFNA1 AL691442.1 EFNA4 ADAM15 DCST1 ASH1L DCST2 ZBTB7B LENEP FLAD1 CKS1B SHC1 PBXIP1 ANP32B PMVK DAP3 MSTO1 GON4L KCNN3 SYT11 RIT1 KHDC4 RXFP4 ARHGEF2 ADAR SSR2 CHRNB2 RPL35A UBE2Q1 UBQLN4 LAMTOR2 RAB25 TDRD10 MEX3A SHE LMNA SEMA4A IL6R SLC25A44 PMF1 BGLAP PAQR6 SMG5 TMEM79	160053
3	129800674	129959669	158996	26	Yes	129830295	8.73e-12	1.52e-07	Russian Longhaired	DCMS	1	CRADD	3	129632394	130234163	601770	99	Yes	129789135	5.82e-09	2e-06	GROUP1	hapFLK	3	SOCS2 CRADD MRPL42	158995
1	104068516	104227488	158973	29	Yes	104126303	1.91e-08	1.67e-05	Baikal	DCMS	2	ASH1L RUSC1	1	103222968	104530783	1307816	293	Yes	103484963	8.31e-08	2.1e-05	All	hapFLK	39	ADAR KCNN3 CHRNB2 UBE2Q1 TDRD10 SHE PMVK IL6R PBXIP1 SHC1 CKS1B FLAD1 LENEP ZBTB7B DCST2 DCST1 ADAM15 EFNA4 AL691442.1 EFNA1 SLC50A1 DPM3 KRTCAP2 TRIM46 MUC1 THBS3 MTX1 GBA FAM189B SCAMP3 CLK2 HCN3 PKLR RUSC1 ASH1L ANP32B DAP3 MSTO1 GON4L	158972
1	104068516	104227488	158973	29	Yes	104126303	1.91e-08	1.67e-05	Baikal	DCMS	2	ASH1L RUSC1	1	103239232	104982466	1743235	399	Yes	104006029	9.41e-08	4.35e-05	GROUP2	hapFLK	58	SCAMP3 FAM189B CLK2 HCN3 GBA PKLR MTX1 THBS3 MUC1 TRIM46 RUSC1 KRTCAP2 DPM3 SLC50A1 EFNA1 AL691442.1 EFNA4 ADAM15 DCST1 ASH1L DCST2 ZBTB7B LENEP FLAD1 CKS1B SHC1 PBXIP1 ANP32B PMVK DAP3 MSTO1 GON4L KCNN3 SYT11 RIT1 KHDC4 RXFP4 ARHGEF2 ADAR SSR2 CHRNB2 RPL35A UBE2Q1 UBQLN4 LAMTOR2 RAB25 TDRD10 MEX3A SHE LMNA SEMA4A IL6R SLC25A44 PMF1 BGLAP PAQR6 SMG5 TMEM79	158972
13	48498297	48748846	250550	43	Yes	48583801	1.46e-06	0.000524994	Lezgin	DCMS	0	NA	13	48287689	48657027	369339	79	Yes	48515489	2.97e-05	0.00567419	GROUP2	hapFLK	1	BMP2	158730
10	29469163	29627617	158455	28	Yes	29520173	1.33e-08	1.14e-05	Karachaev	DCMS	1	RXFP2	10	28033382	30097392	2064011	473	Yes	29511008	0	0	GROUP2	hapFLK	11	RXFP2 FRY B3GLCT HSPH1 ZAR1L BRCA2 N4BP2L1 N4BP2L2 PDS5B KL STARD13	158454
10	29469163	29627617	158455	28	Yes	29520173	1.33e-08	1.14e-05	Karachaev	DCMS	1	RXFP2	10	28160769	30004053	1843285	433	Yes	29501426	0	0	GROUP1	hapFLK	10	RXFP2 FRY B3GLCT ZAR1L BRCA2 N4BP2L1 N4BP2L2 PDS5B KL STARD13	158454
10	29469163	29627617	158455	28	Yes	29520173	1.33e-08	1.14e-05	Karachaev	DCMS	1	RXFP2	10	25158372	30132501	4974130	1087	Yes	29517383	0	0	All	hapFLK	18	RXFP2 FRY B3GLCT HSPH1 ZAR1L BRCA2 N4BP2L1 N4BP2L2 PDS5B KL STARD13 RFC3 NBEA MAB21L1 DCLK1 SOHLH2 SPART CCNA1	158454
6	34867891	35026213	158323	34	Yes	34963004	2.7e-07	0.000133556	Volgograd	DCMS	1	SNCA	6	34627774	40327101	5699328	1081	Yes	36820314	0	0	GROUP2	hapFLK	25	MEPE IBSP SPP1 PKD2 ABCG2 LAP3 MED28 FAM184B PPM1K DCAF16 NCAPG HERC6 LCORL HERC5 PIGY PYURF HERC3 NAP1L5 FAM13A TIGD2 GPRIN3 SNCA SLIT2 PACRGL KCNIP4	158322
6	34867891	35026213	158323	34	Yes	34963004	2.7e-07	0.000133556	Volgograd	DCMS	1	SNCA	6	34854644	38815160	3960517	763	Yes	37356400	0	0	All	hapFLK	21	LCORL NCAPG DCAF16 FAM184B MED28 LAP3 IBSP MEPE SPP1 PKD2 ABCG2 PPM1K HERC6 HERC5 PIGY PYURF HERC3 NAP1L5 FAM13A TIGD2 GPRIN3	158322
23	26197522	26355411	157890	39	No	26285197	3.23e-09	1.05e-05	Russian Longhaired	DCMS	2	DSC1 DSC2	23	25415942	26459611	1043670	194	Yes	26027496	0	0	GROUP1	hapFLK	12	DSG4 DSG3 DSG1 DSG2 TTR B4GALT6 DSC1 DSC2 DSC3 TRAPPC8 SUMO4 RNF125	157889
3	213399058	213555463	156406	37	Yes	213528170	9.46e-08	9.16e-05	Tuva	DCMS	6	Z83844.1 TRIOBP LGALS1 PDXP SH3BP1 GGA1	3	213081400	213568401	487002	91	Yes	213361560	1.59e-08	4.9e-06	GROUP1	hapFLK	10	PEX26 TUBA8 CDC42EP1 LGALS2 GGA1 SH3BP1 PDXP LGALS1 Z83844.1 MICAL3	156405
1	103974006	104126303	152298	47	Yes	104035228	2.65e-06	0.00148032	Russian Longhaired	DCMS	5	PKLR HCN3 CLK2 SCAMP3 RUSC1	1	103222968	104530783	1307816	293	Yes	103484963	8.31e-08	2.1e-05	All	hapFLK	39	ADAR KCNN3 CHRNB2 UBE2Q1 TDRD10 SHE PMVK IL6R PBXIP1 SHC1 CKS1B FLAD1 LENEP ZBTB7B DCST2 DCST1 ADAM15 EFNA4 AL691442.1 EFNA1 SLC50A1 DPM3 KRTCAP2 TRIM46 MUC1 THBS3 MTX1 GBA FAM189B SCAMP3 CLK2 HCN3 PKLR RUSC1 ASH1L ANP32B DAP3 MSTO1 GON4L	152297
1	103974006	104126303	152298	47	Yes	104035228	2.65e-06	0.00148032	Russian Longhaired	DCMS	5	PKLR HCN3 CLK2 SCAMP3 RUSC1	1	103239232	104982466	1743235	399	Yes	104006029	9.41e-08	4.35e-05	GROUP2	hapFLK	58	SCAMP3 FAM189B CLK2 HCN3 GBA PKLR MTX1 THBS3 MUC1 TRIM46 RUSC1 KRTCAP2 DPM3 SLC50A1 EFNA1 AL691442.1 EFNA4 ADAM15 DCST1 ASH1L DCST2 ZBTB7B LENEP FLAD1 CKS1B SHC1 PBXIP1 ANP32B PMVK DAP3 MSTO1 GON4L KCNN3 SYT11 RIT1 KHDC4 RXFP4 ARHGEF2 ADAR SSR2 CHRNB2 RPL35A UBE2Q1 UBQLN4 LAMTOR2 RAB25 TDRD10 MEX3A SHE LMNA SEMA4A IL6R SLC25A44 PMF1 BGLAP PAQR6 SMG5 TMEM79	152297
9	71670409	71820969	150561	36	No	71767928	6.05e-07	0.000298236	Krasnoyarsk	DCMS	0	NA	9	71177452	72107840	930389	193	Yes	71650770	1.22e-07	5.55e-05	GROUP2	hapFLK	1	ZFPM2	150560
14	15288135	15438181	150047	34	Yes	15380167	1.54e-05	0.0032255	Karachaev	DCMS	2	PHKB ITFG1	14	13594097	15493281	1899185	352	Yes	14231948	0	0	GROUP1	hapFLK	30	MC1R TUBB3 TCF25 DEF8 SPIRE2 DBNDD1 GAS8 FANCA ZNF276 SPATA2L CDK10 SPATA33 CHMP1A DPEP1 SHCBP1 CPNE7 SPG7 VPS35 ORC6 MYLK3 ANKRD11 SLC22A31 CDH15 C16orf87 ACSF3 GPT2 DNAJA2 NETO2 ITFG1 PHKB	150046
3	132759573	132909462	149890	28	Yes	132816019	4.56e-08	4.99e-05	Tuva	DCMS	5	ATF7 NPFF TARBP2 MAP3K12 PCBP2	3	132241555	132936300	694746	118	Yes	132444146	4.33e-07	9.65e-05	GROUP1	hapFLK	16	HOXC13 HOXC12 HOXC11 HOXC10 HOXC9 HOXC8 HOXC6 AC012531.3 HOXC4 CALCOCO1 ATP5G2 ATF7 NPFF TARBP2 MAP3K12 PCBP2	149889
1	104079001	104227981	148981	25	Yes	104137163	7.16e-08	5.23e-05	Edilbai	DCMS	1	ASH1L	1	103222968	104530783	1307816	293	Yes	103484963	8.31e-08	2.1e-05	All	hapFLK	39	ADAR KCNN3 CHRNB2 UBE2Q1 TDRD10 SHE PMVK IL6R PBXIP1 SHC1 CKS1B FLAD1 LENEP ZBTB7B DCST2 DCST1 ADAM15 EFNA4 AL691442.1 EFNA1 SLC50A1 DPM3 KRTCAP2 TRIM46 MUC1 THBS3 MTX1 GBA FAM189B SCAMP3 CLK2 HCN3 PKLR RUSC1 ASH1L ANP32B DAP3 MSTO1 GON4L	148980
1	104079001	104227981	148981	25	Yes	104137163	7.16e-08	5.23e-05	Edilbai	DCMS	1	ASH1L	1	103239232	104982466	1743235	399	Yes	104006029	9.41e-08	4.35e-05	GROUP2	hapFLK	58	SCAMP3 FAM189B CLK2 HCN3 GBA PKLR MTX1 THBS3 MUC1 TRIM46 RUSC1 KRTCAP2 DPM3 SLC50A1 EFNA1 AL691442.1 EFNA4 ADAM15 DCST1 ASH1L DCST2 ZBTB7B LENEP FLAD1 CKS1B SHC1 PBXIP1 ANP32B PMVK DAP3 MSTO1 GON4L KCNN3 SYT11 RIT1 KHDC4 RXFP4 ARHGEF2 ADAR SSR2 CHRNB2 RPL35A UBE2Q1 UBQLN4 LAMTOR2 RAB25 TDRD10 MEX3A SHE LMNA SEMA4A IL6R SLC25A44 PMF1 BGLAP PAQR6 SMG5 TMEM79	148980
1	104184780	104332045	147266	29	Yes	104324297	2.16e-05	0.00657211	Russian Longhaired	DCMS	3	DAP3 MSTO1 ANP32B	1	103222968	104530783	1307816	293	Yes	103484963	8.31e-08	2.1e-05	All	hapFLK	39	ADAR KCNN3 CHRNB2 UBE2Q1 TDRD10 SHE PMVK IL6R PBXIP1 SHC1 CKS1B FLAD1 LENEP ZBTB7B DCST2 DCST1 ADAM15 EFNA4 AL691442.1 EFNA1 SLC50A1 DPM3 KRTCAP2 TRIM46 MUC1 THBS3 MTX1 GBA FAM189B SCAMP3 CLK2 HCN3 PKLR RUSC1 ASH1L ANP32B DAP3 MSTO1 GON4L	147265
1	104184780	104332045	147266	29	Yes	104324297	2.16e-05	0.00657211	Russian Longhaired	DCMS	3	DAP3 MSTO1 ANP32B	1	103239232	104982466	1743235	399	Yes	104006029	9.41e-08	4.35e-05	GROUP2	hapFLK	58	SCAMP3 FAM189B CLK2 HCN3 GBA PKLR MTX1 THBS3 MUC1 TRIM46 RUSC1 KRTCAP2 DPM3 SLC50A1 EFNA1 AL691442.1 EFNA4 ADAM15 DCST1 ASH1L DCST2 ZBTB7B LENEP FLAD1 CKS1B SHC1 PBXIP1 ANP32B PMVK DAP3 MSTO1 GON4L KCNN3 SYT11 RIT1 KHDC4 RXFP4 ARHGEF2 ADAR SSR2 CHRNB2 RPL35A UBE2Q1 UBQLN4 LAMTOR2 RAB25 TDRD10 MEX3A SHE LMNA SEMA4A IL6R SLC25A44 PMF1 BGLAP PAQR6 SMG5 TMEM79	147265
13	61790833	61937044	146212	25	Yes	61880942	2.07e-07	0.000106036	Baikal	DCMS	1	BPIFA2	13	61702804	62088456	385653	57	Yes	61847113	1.21e-07	3.09e-05	GROUP1	hapFLK	1	BPIFA2	146211
3	213203790	213349647	145858	30	Yes	213246309	8.16e-07	0.000378911	Krasnoyarsk	DCMS	1	MICAL3	3	213081400	213568401	487002	91	Yes	213361560	1.59e-08	4.9e-06	GROUP1	hapFLK	10	PEX26 TUBA8 CDC42EP1 LGALS2 GGA1 SH3BP1 PDXP LGALS1 Z83844.1 MICAL3	145857
20	17380327	17525990	145664	28	Yes	17457848	1.41e-07	8.18e-05	Lezgin	DCMS	0	NA	20	17260233	17547225	286993	49	Yes	17380327	1.33e-07	3.36e-05	GROUP1	hapFLK	2	VEGFA MRPS18A	145663
20	17380327	17525990	145664	28	Yes	17457848	1.41e-07	8.18e-05	Lezgin	DCMS	0	NA	20	17260233	17547225	286993	52	Yes	17451295	7.37e-07	0.000157146	All	hapFLK	2	VEGFA MRPS18A	145663
3	213423434	213596986	173553	38	Yes	213528316	4.34e-11	1.3e-07	Lezgin	DCMS	0	NA	3	213081400	213568401	487002	91	Yes	213361560	1.59e-08	4.9e-06	GROUP1	hapFLK	10	PEX26 TUBA8 CDC42EP1 LGALS2 GGA1 SH3BP1 PDXP LGALS1 Z83844.1 MICAL3	144967
8	51904686	52047484	142799	30	No	51933196	2.02e-06	0.000828366	Tuva	DCMS	0	NA	8	51903602	52228940	325339	66	No	52036370	2.82e-06	0.00050934	GROUP1	hapFLK	0	NA	142798
23	26197522	26355411	157890	39	No	26285197	3.23e-09	1.05e-05	Russian Longhaired	DCMS	2	DSC1 DSC2	23	25899272	26339699	440428	89	No	26185109	2.59e-07	5.97e-05	All	hapFLK	5	DSG1 DSC1 DSG4 DSG3 DSG2	142177
13	48515489	49304785	789297	117	Yes	49020944	8.24e-13	7.96e-09	Tuva	DCMS	2	PPP1CC BLOC1S5	13	48287689	48657027	369339	79	Yes	48515489	2.97e-05	0.00567419	GROUP2	hapFLK	1	BMP2	141538
10	27012334	27152031	139698	38	Yes	27120353	6.22e-06	0.00147206	Kulundin	DCMS	0	NA	10	25189862	28015366	2825505	554	Yes	26784033	1.91e-10	1.42e-07	GROUP2	hapFLK	7	NBEA MAB21L1 RFC3 DCLK1 SOHLH2 SPART CCNA1	139697
10	27012334	27152031	139698	38	Yes	27120353	6.22e-06	0.00147206	Kulundin	DCMS	0	NA	10	25158372	30132501	4974130	1087	Yes	29517383	0	0	All	hapFLK	18	RXFP2 FRY B3GLCT HSPH1 ZAR1L BRCA2 N4BP2L1 N4BP2L2 PDS5B KL STARD13 RFC3 NBEA MAB21L1 DCLK1 SOHLH2 SPART CCNA1	139697
14	15300199	15438181	137983	31	Yes	15370878	2.38e-06	0.000768173	Baikal	DCMS	2	ITFG1 PHKB	14	13594097	15493281	1899185	352	Yes	14231948	0	0	GROUP1	hapFLK	30	MC1R TUBB3 TCF25 DEF8 SPIRE2 DBNDD1 GAS8 FANCA ZNF276 SPATA2L CDK10 SPATA33 CHMP1A DPEP1 SHCBP1 CPNE7 SPG7 VPS35 ORC6 MYLK3 ANKRD11 SLC22A31 CDH15 C16orf87 ACSF3 GPT2 DNAJA2 NETO2 ITFG1 PHKB	137982
13	49725543	49863182	137640	13	Yes	49810977	1.36e-05	0.00319191	Buubei	DCMS	1	UBA52	13	48918153	49952453	1034301	102	Yes	49254181	3.66e-05	0.00669576	GROUP2	hapFLK	2	BLOC1S5 UBA52	137639
4	68666943	68802449	135507	32	Yes	68689433	4.9e-05	0.00749742	Karakul	DCMS	0	NA	4	68290301	69183075	892775	171	Yes	68873688	9.63e-11	4.31e-08	GROUP1	hapFLK	12	HOXA9 HOXA5 HOXA10 HOXA6 HOXA4 HOXA13 HOXA3 HOXA2 HOXA1 EVX1 SKAP2 HIBADH	135506
10	29677574	29812527	134954	29	Yes	29729275	1.63e-05	0.00335285	Karachaev	DCMS	0	NA	10	28033382	30097392	2064011	473	Yes	29511008	0	0	GROUP2	hapFLK	11	RXFP2 FRY B3GLCT HSPH1 ZAR1L BRCA2 N4BP2L1 N4BP2L2 PDS5B KL STARD13	134953
10	29677574	29812527	134954	29	Yes	29729275	1.63e-05	0.00335285	Karachaev	DCMS	0	NA	10	28160769	30004053	1843285	433	Yes	29501426	0	0	GROUP1	hapFLK	10	RXFP2 FRY B3GLCT ZAR1L BRCA2 N4BP2L1 N4BP2L2 PDS5B KL STARD13	134953
10	29677574	29812527	134954	29	Yes	29729275	1.63e-05	0.00335285	Karachaev	DCMS	0	NA	10	25158372	30132501	4974130	1087	Yes	29517383	0	0	All	hapFLK	18	RXFP2 FRY B3GLCT HSPH1 ZAR1L BRCA2 N4BP2L1 N4BP2L2 PDS5B KL STARD13 RFC3 NBEA MAB21L1 DCLK1 SOHLH2 SPART CCNA1	134953
6	13336803	13470873	134071	33	No	13453838	4.01e-06	0.00136611	Tuva	DCMS	4	FAM241A AP1AR TIFA SELENOS	6	13212898	13940948	728051	156	Yes	13330864	0	0	GROUP1	hapFLK	5	SELENOS TIFA ALPK1 AP1AR FAM241A	134070
6	13336803	13470873	134071	33	No	13453838	4.01e-06	0.00136611	Tuva	DCMS	4	FAM241A AP1AR TIFA SELENOS	6	13261000	13743336	482337	100	No	13415237	9.32e-09	2.64e-06	All	hapFLK	5	AP1AR TIFA FAM241A SELENOS ALPK1	134070
6	38419639	38553346	133708	29	Yes	38463516	3.5e-05	0.00597759	Baikal	DCMS	0	NA	6	34627774	40327101	5699328	1081	Yes	36820314	0	0	GROUP2	hapFLK	25	MEPE IBSP SPP1 PKD2 ABCG2 LAP3 MED28 FAM184B PPM1K DCAF16 NCAPG HERC6 LCORL HERC5 PIGY PYURF HERC3 NAP1L5 FAM13A TIGD2 GPRIN3 SNCA SLIT2 PACRGL KCNIP4	133707
6	38419639	38553346	133708	29	Yes	38463516	3.5e-05	0.00597759	Baikal	DCMS	0	NA	6	34854644	38815160	3960517	763	Yes	37356400	0	0	All	hapFLK	21	LCORL NCAPG DCAF16 FAM184B MED28 LAP3 IBSP MEPE SPP1 PKD2 ABCG2 PPM1K HERC6 HERC5 PIGY PYURF HERC3 NAP1L5 FAM13A TIGD2 GPRIN3	133707
3	213203790	213335724	131935	27	Yes	213220804	4.4e-05	0.00726266	Tuva	DCMS	1	MICAL3	3	213081400	213568401	487002	91	Yes	213361560	1.59e-08	4.9e-06	GROUP1	hapFLK	10	PEX26 TUBA8 CDC42EP1 LGALS2 GGA1 SH3BP1 PDXP LGALS1 Z83844.1 MICAL3	131934
6	31630891	31762583	131693	28	Yes	31710251	2.33e-06	0.000819724	Krasnoyarsk	DCMS	0	NA	6	31628735	32100666	471932	91	Yes	31919366	1.98e-05	0.00290254	All	hapFLK	0	NA	131692
6	31630891	31762583	131693	28	Yes	31710251	2.33e-06	0.000819724	Krasnoyarsk	DCMS	0	NA	6	30672105	32100666	1428562	266	Yes	30879052	1.79e-06	0.000559683	GROUP2	hapFLK	2	ATOH1 GRID2	131692
6	33936761	34068124	131364	24	Yes	34029538	1.87e-05	0.00336436	Kulundin	DCMS	0	NA	6	33283967	34603131	1319165	238	Yes	33593846	4.06e-06	0.00108582	GROUP2	hapFLK	1	CCSER1	131363
6	33936761	34068124	131364	24	Yes	34029538	1.87e-05	0.00336436	Kulundin	DCMS	0	NA	6	33325586	34263326	937741	176	Yes	33467474	6.24e-07	0.000135783	All	hapFLK	1	CCSER1	131363
6	36164749	36295143	130395	34	Yes	36232191	5.72e-07	0.000321255	Salsk	DCMS	4	HERC5 PIGY PYURF HERC6	6	34627774	40327101	5699328	1081	Yes	36820314	0	0	GROUP2	hapFLK	25	MEPE IBSP SPP1 PKD2 ABCG2 LAP3 MED28 FAM184B PPM1K DCAF16 NCAPG HERC6 LCORL HERC5 PIGY PYURF HERC3 NAP1L5 FAM13A TIGD2 GPRIN3 SNCA SLIT2 PACRGL KCNIP4	130394
6	36164749	36295143	130395	34	Yes	36232191	5.72e-07	0.000321255	Salsk	DCMS	4	HERC5 PIGY PYURF HERC6	6	34854644	38815160	3960517	763	Yes	37356400	0	0	All	hapFLK	21	LCORL NCAPG DCAF16 FAM184B MED28 LAP3 IBSP MEPE SPP1 PKD2 ABCG2 PPM1K HERC6 HERC5 PIGY PYURF HERC3 NAP1L5 FAM13A TIGD2 GPRIN3	130394
3	213168117	213298360	130244	31	Yes	213241185	1.9e-05	0.0044364	Salsk	DCMS	1	MICAL3	3	213081400	213568401	487002	91	Yes	213361560	1.59e-08	4.9e-06	GROUP1	hapFLK	10	PEX26 TUBA8 CDC42EP1 LGALS2 GGA1 SH3BP1 PDXP LGALS1 Z83844.1 MICAL3	130243
8	8721889	8851237	129349	29	No	8763881	1.02e-07	6.82e-05	Groznensk	DCMS	0	NA	8	8704698	8935946	231249	47	No	8764975	4.44e-05	0.00582655	All	hapFLK	0	NA	129348
10	27994797	28122923	128127	31	Yes	28089958	1.58e-05	0.00296878	Kulundin	DCMS	0	NA	10	25158372	30132501	4974130	1087	Yes	29517383	0	0	All	hapFLK	18	RXFP2 FRY B3GLCT HSPH1 ZAR1L BRCA2 N4BP2L1 N4BP2L2 PDS5B KL STARD13 RFC3 NBEA MAB21L1 DCLK1 SOHLH2 SPART CCNA1	128126
6	34890630	35018128	127499	28	Yes	34963004	5.96e-07	0.000295081	Krasnoyarsk	DCMS	1	SNCA	6	34627774	40327101	5699328	1081	Yes	36820314	0	0	GROUP2	hapFLK	25	MEPE IBSP SPP1 PKD2 ABCG2 LAP3 MED28 FAM184B PPM1K DCAF16 NCAPG HERC6 LCORL HERC5 PIGY PYURF HERC3 NAP1L5 FAM13A TIGD2 GPRIN3 SNCA SLIT2 PACRGL KCNIP4	127498
6	34890630	35018128	127499	28	Yes	34963004	5.96e-07	0.000295081	Krasnoyarsk	DCMS	1	SNCA	6	34854644	38815160	3960517	763	Yes	37356400	0	0	All	hapFLK	21	LCORL NCAPG DCAF16 FAM184B MED28 LAP3 IBSP MEPE SPP1 PKD2 ABCG2 PPM1K HERC6 HERC5 PIGY PYURF HERC3 NAP1L5 FAM13A TIGD2 GPRIN3	127498
9	71452631	71579665	127035	37	No	71539813	1.2e-05	0.00280879	Krasnoyarsk	DCMS	1	ZFPM2	9	71177452	72107840	930389	193	Yes	71650770	1.22e-07	5.55e-05	GROUP2	hapFLK	1	ZFPM2	127034
14	14139629	14265734	126106	44	Yes	14213367	6.55e-09	1.18e-05	Karakul	DCMS	6	TCF25 SPIRE2 MC1R TUBB3 DEF8 FANCA	14	13594097	15493281	1899185	352	Yes	14231948	0	0	GROUP1	hapFLK	30	MC1R TUBB3 TCF25 DEF8 SPIRE2 DBNDD1 GAS8 FANCA ZNF276 SPATA2L CDK10 SPATA33 CHMP1A DPEP1 SHCBP1 CPNE7 SPG7 VPS35 ORC6 MYLK3 ANKRD11 SLC22A31 CDH15 C16orf87 ACSF3 GPT2 DNAJA2 NETO2 ITFG1 PHKB	126105
14	14139629	14265734	126106	44	Yes	14213367	6.55e-09	1.18e-05	Karakul	DCMS	6	TCF25 SPIRE2 MC1R TUBB3 DEF8 FANCA	14	13745714	14796039	1050326	205	Yes	14216978	0	0	All	hapFLK	22	TCF25 MC1R SPIRE2 TUBB3 DEF8 FANCA DBNDD1 GAS8 ZNF276 SPATA2L CDK10 SPATA33 CHMP1A DPEP1 CPNE7 SHCBP1 SPG7 VPS35 ORC6 ANKRD11 SLC22A31 CDH15	126105
23	25982006	26107876	125871	34	No	26062987	6.68e-06	0.00287636	Russian Longhaired	DCMS	3	DSG4 DSG1 DSG3	23	25415942	26459611	1043670	194	Yes	26027496	0	0	GROUP1	hapFLK	12	DSG4 DSG3 DSG1 DSG2 TTR B4GALT6 DSC1 DSC2 DSC3 TRAPPC8 SUMO4 RNF125	125870
23	25982006	26107876	125871	34	No	26062987	6.68e-06	0.00287636	Russian Longhaired	DCMS	3	DSG4 DSG1 DSG3	23	25899272	26339699	440428	89	No	26185109	2.59e-07	5.97e-05	All	hapFLK	5	DSG1 DSC1 DSG4 DSG3 DSG2	125870
6	34496155	34751023	254869	76	Yes	34685912	4.94e-09	6.39e-06	Volgograd	DCMS	1	MMRN1	6	34627774	40327101	5699328	1081	Yes	36820314	0	0	GROUP2	hapFLK	25	MEPE IBSP SPP1 PKD2 ABCG2 LAP3 MED28 FAM184B PPM1K DCAF16 NCAPG HERC6 LCORL HERC5 PIGY PYURF HERC3 NAP1L5 FAM13A TIGD2 GPRIN3 SNCA SLIT2 PACRGL KCNIP4	123249
6	34896813	35018128	121316	26	Yes	34937430	4.92e-07	0.000209331	Baikal	DCMS	1	SNCA	6	34627774	40327101	5699328	1081	Yes	36820314	0	0	GROUP2	hapFLK	25	MEPE IBSP SPP1 PKD2 ABCG2 LAP3 MED28 FAM184B PPM1K DCAF16 NCAPG HERC6 LCORL HERC5 PIGY PYURF HERC3 NAP1L5 FAM13A TIGD2 GPRIN3 SNCA SLIT2 PACRGL KCNIP4	121315
6	34896813	35018128	121316	26	Yes	34937430	4.92e-07	0.000209331	Baikal	DCMS	1	SNCA	6	34854644	38815160	3960517	763	Yes	37356400	0	0	All	hapFLK	21	LCORL NCAPG DCAF16 FAM184B MED28 LAP3 IBSP MEPE SPP1 PKD2 ABCG2 PPM1K HERC6 HERC5 PIGY PYURF HERC3 NAP1L5 FAM13A TIGD2 GPRIN3	121315
3	154204031	154372296	168266	33	Yes	154237449	4.4e-07	0.000219901	Edilbai	DCMS	1	MSRB3	3	153887593	154325055	437463	82	Yes	154140379	1.73e-09	6.72e-07	GROUP1	hapFLK	1	MSRB3	121024
13	48992042	49113062	121021	16	Yes	49052997	9.16e-09	2.56e-05	Romanov	DCMS	0	NA	13	47979590	49748496	1768907	253	Yes	48795112	1.35e-13	7.29e-11	All	hapFLK	3	PPP1CC BMP2 BLOC1S5	121020
13	48992042	49113062	121021	16	Yes	49052997	9.16e-09	2.56e-05	Romanov	DCMS	0	NA	13	48433531	49304785	871255	124	Yes	48918153	2.57e-09	9.62e-07	GROUP1	hapFLK	3	PPP1CC BLOC1S5 BMP2	121020
13	48992042	49113062	121021	16	Yes	49052997	9.16e-09	2.56e-05	Romanov	DCMS	0	NA	13	48918153	49952453	1034301	102	Yes	49254181	3.66e-05	0.00669576	GROUP2	hapFLK	2	BLOC1S5 UBA52	121020
6	38123261	38242758	119498	32	Yes	38164266	5.34e-05	0.00848605	Krasnoyarsk	DCMS	0	NA	6	34627774	40327101	5699328	1081	Yes	36820314	0	0	GROUP2	hapFLK	25	MEPE IBSP SPP1 PKD2 ABCG2 LAP3 MED28 FAM184B PPM1K DCAF16 NCAPG HERC6 LCORL HERC5 PIGY PYURF HERC3 NAP1L5 FAM13A TIGD2 GPRIN3 SNCA SLIT2 PACRGL KCNIP4	119497
6	38123261	38242758	119498	32	Yes	38164266	5.34e-05	0.00848605	Krasnoyarsk	DCMS	0	NA	6	34854644	38815160	3960517	763	Yes	37356400	0	0	All	hapFLK	21	LCORL NCAPG DCAF16 FAM184B MED28 LAP3 IBSP MEPE SPP1 PKD2 ABCG2 PPM1K HERC6 HERC5 PIGY PYURF HERC3 NAP1L5 FAM13A TIGD2 GPRIN3	119497
3	132309848	132424587	114740	18	Yes	132395033	5.18e-05	0.00849798	Edilbai	DCMS	7	HOXC11 HOXC10 HOXC12 HOXC9 HOXC8 HOXC6 AC012531.3	3	132241555	132936300	694746	118	Yes	132444146	4.33e-07	9.65e-05	GROUP1	hapFLK	16	HOXC13 HOXC12 HOXC11 HOXC10 HOXC9 HOXC8 HOXC6 AC012531.3 HOXC4 CALCOCO1 ATP5G2 ATF7 NPFF TARBP2 MAP3K12 PCBP2	114739
1	203605434	203719505	114072	26	No	203674456	3.52e-05	0.0059241	Karakul	DCMS	0	NA	1	203527617	204213138	685522	135	No	203628966	1.66e-09	6.47e-07	GROUP1	hapFLK	0	NA	114071
1	203605434	203719505	114072	26	No	203674456	3.52e-05	0.0059241	Karakul	DCMS	0	NA	1	203579943	203882393	302451	59	No	203645770	1.84e-05	0.00272945	All	hapFLK	0	NA	114071
6	70481892	70594934	113043	27	Yes	70562517	1.48e-05	0.00341954	Edilbai	DCMS	1	KDR	6	69662402	70594934	932533	194	Yes	69944974	0	0	GROUP1	hapFLK	3	PDGFRA KIT KDR	113042
6	70481892	70594934	113043	27	Yes	70562517	1.48e-05	0.00341954	Edilbai	DCMS	1	KDR	6	69839170	70851459	1012290	218	Yes	69995673	1.44e-10	5.07e-08	All	hapFLK	4	KIT KDR SRD5A3 TMEM165	113042
1	104417903	104593891	175989	56	Yes	104534345	1.22e-08	2.95e-05	Russian Longhaired	DCMS	5	KHDC4 RXFP4 RIT1 ARHGEF2 SYT11	1	103222968	104530783	1307816	293	Yes	103484963	8.31e-08	2.1e-05	All	hapFLK	39	ADAR KCNN3 CHRNB2 UBE2Q1 TDRD10 SHE PMVK IL6R PBXIP1 SHC1 CKS1B FLAD1 LENEP ZBTB7B DCST2 DCST1 ADAM15 EFNA4 AL691442.1 EFNA1 SLC50A1 DPM3 KRTCAP2 TRIM46 MUC1 THBS3 MTX1 GBA FAM189B SCAMP3 CLK2 HCN3 PKLR RUSC1 ASH1L ANP32B DAP3 MSTO1 GON4L	112880
10	26552174	26664724	112551	17	Yes	26601787	4.97e-06	0.00122985	Kulundin	DCMS	1	NBEA*	10	25189862	28015366	2825505	554	Yes	26784033	1.91e-10	1.42e-07	GROUP2	hapFLK	7	NBEA MAB21L1 RFC3 DCLK1 SOHLH2 SPART CCNA1	112550
10	26552174	26664724	112551	17	Yes	26601787	4.97e-06	0.00122985	Kulundin	DCMS	1	NBEA*	10	26165519	26928649	763131	104	Yes	26815918	2.3e-06	0.000427859	GROUP1	hapFLK	1	NBEA	112550
10	26552174	26664724	112551	17	Yes	26601787	4.97e-06	0.00122985	Kulundin	DCMS	1	NBEA*	10	25158372	30132501	4974130	1087	Yes	29517383	0	0	All	hapFLK	18	RXFP2 FRY B3GLCT HSPH1 ZAR1L BRCA2 N4BP2L1 N4BP2L2 PDS5B KL STARD13 RFC3 NBEA MAB21L1 DCLK1 SOHLH2 SPART CCNA1	112550
14	14139629	14251648	112020	39	Yes	14161952	8.15e-08	8.1e-05	Tuva	DCMS	5	FANCA SPIRE2 TCF25 MC1R TUBB3	14	13594097	15493281	1899185	352	Yes	14231948	0	0	GROUP1	hapFLK	30	MC1R TUBB3 TCF25 DEF8 SPIRE2 DBNDD1 GAS8 FANCA ZNF276 SPATA2L CDK10 SPATA33 CHMP1A DPEP1 SHCBP1 CPNE7 SPG7 VPS35 ORC6 MYLK3 ANKRD11 SLC22A31 CDH15 C16orf87 ACSF3 GPT2 DNAJA2 NETO2 ITFG1 PHKB	112019
14	14139629	14251648	112020	39	Yes	14161952	8.15e-08	8.1e-05	Tuva	DCMS	5	FANCA SPIRE2 TCF25 MC1R TUBB3	14	13745714	14796039	1050326	205	Yes	14216978	0	0	All	hapFLK	22	TCF25 MC1R SPIRE2 TUBB3 DEF8 FANCA DBNDD1 GAS8 ZNF276 SPATA2L CDK10 SPATA33 CHMP1A DPEP1 CPNE7 SHCBP1 SPG7 VPS35 ORC6 ANKRD11 SLC22A31 CDH15	112019
6	70536890	70647905	111016	30	Yes	70594934	1.02e-06	0.000520847	Tuva	DCMS	1	KDR	6	69839170	70851459	1012290	218	Yes	69995673	1.44e-10	5.07e-08	All	hapFLK	4	KIT KDR SRD5A3 TMEM165	111015
3	129737161	129847647	110487	17	Yes	129815328	3.08e-05	0.00582757	Edilbai	DCMS	1	CRADD	3	129632394	130234163	601770	99	Yes	129789135	5.82e-09	2e-06	GROUP1	hapFLK	3	SOCS2 CRADD MRPL42	110486
13	48335841	48446048	110208	26	Yes	48368791	1.07e-07	0.000101319	Tuva	DCMS	0	NA	13	48287689	48657027	369339	79	Yes	48515489	2.97e-05	0.00567419	GROUP2	hapFLK	1	BMP2	110207
13	48335841	48446048	110208	26	Yes	48368791	1.07e-07	0.000101319	Tuva	DCMS	0	NA	13	47979590	49748496	1768907	253	Yes	48795112	1.35e-13	7.29e-11	All	hapFLK	3	PPP1CC BMP2 BLOC1S5	110207
2	52996340	53105645	109306	28	Yes	53033737	4.6e-06	0.00129077	Karachaev	DCMS	6	FAM214B STOML2 PIGO FANCG VCP UNC13B	2	52987794	53201647	213854	53	Yes	53054469	7.13e-05	0.00868334	All	hapFLK	8	FAM214B STOML2 PIGO FANCG VCP C9orf131 DNAJB5 UNC13B	109305
3	213203790	213311135	107346	22	Yes	213226923	3.21e-07	0.000164237	Altai Mountain	DCMS	1	MICAL3	3	213081400	213568401	487002	91	Yes	213361560	1.59e-08	4.9e-06	GROUP1	hapFLK	10	PEX26 TUBA8 CDC42EP1 LGALS2 GGA1 SH3BP1 PDXP LGALS1 Z83844.1 MICAL3	107345
6	34496155	34751023	254869	76	Yes	34685912	4.94e-09	6.39e-06	Volgograd	DCMS	1	MMRN1	6	33283967	34603131	1319165	238	Yes	33593846	4.06e-06	0.00108582	GROUP2	hapFLK	1	CCSER1	106976
6	35667555	35773855	106301	21	Yes	35695267	5.2e-05	0.00716325	Kulundin	DCMS	0	NA	6	34627774	40327101	5699328	1081	Yes	36820314	0	0	GROUP2	hapFLK	25	MEPE IBSP SPP1 PKD2 ABCG2 LAP3 MED28 FAM184B PPM1K DCAF16 NCAPG HERC6 LCORL HERC5 PIGY PYURF HERC3 NAP1L5 FAM13A TIGD2 GPRIN3 SNCA SLIT2 PACRGL KCNIP4	106300
6	35667555	35773855	106301	21	Yes	35695267	5.2e-05	0.00716325	Kulundin	DCMS	0	NA	6	34854644	38815160	3960517	763	Yes	37356400	0	0	All	hapFLK	21	LCORL NCAPG DCAF16 FAM184B MED28 LAP3 IBSP MEPE SPP1 PKD2 ABCG2 PPM1K HERC6 HERC5 PIGY PYURF HERC3 NAP1L5 FAM13A TIGD2 GPRIN3	106300
3	132759573	132909462	149890	28	Yes	132816019	4.56e-08	4.99e-05	Tuva	DCMS	5	ATF7 NPFF TARBP2 MAP3K12 PCBP2	3	132642764	132865845	223082	48	Yes	132799875	7.27e-05	0.0088186	All	hapFLK	3	ATF7 ATP5G2 CALCOCO1	106272
2	182021392	182126178	104787	26	Yes	182054926	5.54e-11	1.58e-07	Lezgin	DCMS	2	CCDC93 RPL36A-HNRNPH2	2	182017807	182569833	552027	121	Yes	182092195	2.23e-05	0.00286459	GROUP1	hapFLK	3	RPL36A-HNRNPH2 CCDC93 INSIG2	104786
5	52017628	52122265	104638	30	Yes	52108534	8.95e-06	0.00225144	Krasnoyarsk	DCMS	0	NA	5	51793933	52124868	330936	78	Yes	52024264	3.15e-06	0.000556336	GROUP1	hapFLK	1	NR3C1	104637
3	132831926	132938727	106802	19	Yes	132879646	1.08e-05	0.00242163	Lezgin	DCMS	7	MAP3K12 PCBP2 TARBP2 NPFF PRR13 AMHR2 ATF7	3	132241555	132936300	694746	118	Yes	132444146	4.33e-07	9.65e-05	GROUP1	hapFLK	16	HOXC13 HOXC12 HOXC11 HOXC10 HOXC9 HOXC8 HOXC6 AC012531.3 HOXC4 CALCOCO1 ATP5G2 ATF7 NPFF TARBP2 MAP3K12 PCBP2	104374
1	239335683	239439260	103578	18	Yes	239410631	5.53e-05	0.00788199	Lezgin	DCMS	0	NA	1	239130046	239715153	585108	95	Yes	239326336	0	0	GROUP1	hapFLK	0	NA	103577
1	239335683	239439260	103578	18	Yes	239410631	5.53e-05	0.00788199	Lezgin	DCMS	0	NA	1	239130046	239735237	605192	102	Yes	239327979	5.72e-14	3.24e-11	All	hapFLK	0	NA	103577
11	54623411	54726555	103145	49	No	54685073	8.71e-07	0.000703954	Romanov	DCMS	5	ACOX1 TEN1-CDK3 CDK3 EVPL SRP68	11	54228401	54767935	539535	137	No	54659060	5.47e-08	2.68e-05	GROUP2	hapFLK	19	CDK3 TEN1-CDK3 EVPL ACOX1 SRP68 FBF1 GALR2 ZACN MRPL38 EXOC7 TRIM65 FOXJ1 RNF157 ATP5L UBALD2 QRICH2 PRPSAP1 SPHK1 UBE2O	103144
11	54623411	54726555	103145	49	No	54685073	8.71e-07	0.000703954	Romanov	DCMS	5	ACOX1 TEN1-CDK3 CDK3 EVPL SRP68	11	54285103	54767935	482833	130	No	54657146	2.04e-12	9.63e-10	All	hapFLK	15	CDK3 TEN1-CDK3 EVPL ACOX1 SRP68 FBF1 GALR2 ZACN EXOC7 MRPL38 TRIM65 TRIM47 FOXJ1 RNF157 ATP5L	103144
13	35314202	35416953	102752	24	Yes	35369638	6.78e-06	0.0021216	Salsk	DCMS	0	NA	13	35101283	35505356	404074	81	Yes	35378935	2.04e-06	0.000384867	GROUP1	hapFLK	1	WAC	102751
10	55453554	55556111	102558	23	Yes	55492416	2.49e-05	0.00462462	Karachaev	DCMS	0	NA	10	55236010	55650364	414355	90	Yes	55485560	2.21e-07	5.18e-05	All	hapFLK	1	RPS29	102557
10	55453554	55556111	102558	23	Yes	55492416	2.49e-05	0.00462462	Karachaev	DCMS	0	NA	10	55262915	55799200	536286	106	Yes	55475741	1.84e-14	1.41e-11	GROUP1	hapFLK	1	RPS29	102557
2	110658092	110759711	101620	30	Yes	110716265	2.42e-08	3.68e-05	Buubei	DCMS	1	SH3RF1	2	110013741	111298154	1284414	250	Yes	110732391	6.92e-14	4.99e-11	GROUP1	hapFLK	7	SH3RF1 CBR4 NEK1 PALLD CLCN3 HPF1 MFAP3L	101619
11	54627343	54728637	101295	47	No	54673808	1.48e-08	1.32e-05	Altai Mountain	DCMS	5	TEN1-CDK3 CDK3 ACOX1 EVPL FBF1	11	54228401	54767935	539535	137	No	54659060	5.47e-08	2.68e-05	GROUP2	hapFLK	19	CDK3 TEN1-CDK3 EVPL ACOX1 SRP68 FBF1 GALR2 ZACN MRPL38 EXOC7 TRIM65 FOXJ1 RNF157 ATP5L UBALD2 QRICH2 PRPSAP1 SPHK1 UBE2O	101294
11	54627343	54728637	101295	47	No	54673808	1.48e-08	1.32e-05	Altai Mountain	DCMS	5	TEN1-CDK3 CDK3 ACOX1 EVPL FBF1	11	54285103	54767935	482833	130	No	54657146	2.04e-12	9.63e-10	All	hapFLK	15	CDK3 TEN1-CDK3 EVPL ACOX1 SRP68 FBF1 GALR2 ZACN EXOC7 MRPL38 TRIM65 TRIM47 FOXJ1 RNF157 ATP5L	101294
8	51922799	52024022	101224	20	No	51999919	3.77e-06	0.00132397	Buubei	DCMS	0	NA	8	51903602	52228940	325339	66	No	52036370	2.82e-06	0.00050934	GROUP1	hapFLK	0	NA	101223
8	87722473	87822823	100351	28	Yes	87754459	4.46e-08	4.91e-05	Tuva	DCMS	1	T	8	87522723	88000831	478109	111	Yes	87884021	0	0	All	hapFLK	1	T	100350
8	87722473	87822823	100351	28	Yes	87754459	4.46e-08	4.91e-05	Tuva	DCMS	1	T	8	87336723	88136350	799628	179	Yes	87884127	0	0	GROUP1	hapFLK	3	T RPS6KA2 PDE10A	100350
13	47792934	47893048	100115	24	Yes	47866884	2.47e-06	0.000791522	Karachaev	DCMS	0	NA	13	47533168	47967869	434702	78	Yes	47679549	5.09e-06	0.000894938	All	hapFLK	1	FERMT1	100114
2	79672886	79772628	99743	14	Yes	79716828	3.95e-06	0.00136611	Buubei	DCMS	0	NA	2	79189014	79778662	589649	87	Yes	79496817	1.3e-05	0.00289215	GROUP2	hapFLK	0	NA	99742
19	2141627	2240977	99351	18	Yes	2183274	5.48e-07	0.00024631	Altai Mountain	DCMS	0	NA	19	2133601	2533186	399586	76	Yes	2351105	5.2e-07	0.000113385	GROUP1	hapFLK	0	NA	99350
2	79119067	79287229	168163	32	Yes	79185648	2.18e-05	0.00660585	Russian Longhaired	DCMS	0	NA	2	79189014	79778662	589649	87	Yes	79496817	1.3e-05	0.00289215	GROUP2	hapFLK	0	NA	98215
5	52017628	52122265	104638	30	Yes	52108534	8.95e-06	0.00225144	Krasnoyarsk	DCMS	0	NA	5	51889885	52115089	225205	57	Yes	52046469	1.17e-05	0.00184444	All	hapFLK	0	NA	97461
6	40035197	40132456	97260	28	Yes	40047861	4.72e-05	0.00686528	Volgograd	DCMS	1	SLIT2	6	34627774	40327101	5699328	1081	Yes	36820314	0	0	GROUP2	hapFLK	25	MEPE IBSP SPP1 PKD2 ABCG2 LAP3 MED28 FAM184B PPM1K DCAF16 NCAPG HERC6 LCORL HERC5 PIGY PYURF HERC3 NAP1L5 FAM13A TIGD2 GPRIN3 SNCA SLIT2 PACRGL KCNIP4	97259
6	40035197	40132456	97260	28	Yes	40047861	4.72e-05	0.00686528	Volgograd	DCMS	1	SLIT2	6	39182219	40263443	1081225	240	Yes	39699024	1.94e-06	0.000372922	All	hapFLK	3	SLIT2 PACRGL KCNIP4	97259
1	183569287	183699456	130170	35	Yes	183632787	7.16e-06	0.00204662	Tuva	DCMS	3	HGD NDUFB4 RABL3	1	183602513	183887136	284624	65	Yes	183699643	4.43e-08	1.25e-05	GROUP1	hapFLK	3	RABL3 GTF2E1 HGD	96943
14	11133662	11238813	105152	32	Yes	11218091	1.15e-06	0.000395223	Kulundin	DCMS	1	C16orf74	14	10936498	11230301	293804	57	Yes	11140783	6.9e-06	0.00109709	GROUP1	hapFLK	3	GINS2 GSE1 C16orf74	96639
14	15288135	15383873	95739	20	Yes	15370878	3.39e-07	0.000185328	Groznensk	DCMS	0	NA	14	13594097	15493281	1899185	352	Yes	14231948	0	0	GROUP1	hapFLK	30	MC1R TUBB3 TCF25 DEF8 SPIRE2 DBNDD1 GAS8 FANCA ZNF276 SPATA2L CDK10 SPATA33 CHMP1A DPEP1 SHCBP1 CPNE7 SPG7 VPS35 ORC6 MYLK3 ANKRD11 SLC22A31 CDH15 C16orf87 ACSF3 GPT2 DNAJA2 NETO2 ITFG1 PHKB	95738
14	15288135	15383873	95739	20	Yes	15342764	8.24e-06	0.00243996	Salsk	DCMS	1	ITFG1	14	13594097	15493281	1899185	352	Yes	14231948	0	0	GROUP1	hapFLK	30	MC1R TUBB3 TCF25 DEF8 SPIRE2 DBNDD1 GAS8 FANCA ZNF276 SPATA2L CDK10 SPATA33 CHMP1A DPEP1 SHCBP1 CPNE7 SPG7 VPS35 ORC6 MYLK3 ANKRD11 SLC22A31 CDH15 C16orf87 ACSF3 GPT2 DNAJA2 NETO2 ITFG1 PHKB	95738
13	48303384	48398805	95422	24	Yes	48367950	1.27e-07	0.000102068	Karakul	DCMS	0	NA	13	48287689	48657027	369339	79	Yes	48515489	2.97e-05	0.00567419	GROUP2	hapFLK	1	BMP2	95421
13	48303384	48398805	95422	24	Yes	48367950	1.27e-07	0.000102068	Karakul	DCMS	0	NA	13	47979590	49748496	1768907	253	Yes	48795112	1.35e-13	7.29e-11	All	hapFLK	3	PPP1CC BMP2 BLOC1S5	95421
6	37356383	37601754	245372	45	Yes	37358988	1.91e-06	0.000701655	Edilbai	DCMS	1	LCORL	6	37250794	37451479	200686	31	Yes	37334001	8.44e-05	0.0085752	GROUP1	hapFLK	3	NCAPG DCAF16 FAM184B	95096
3	137105001	137220336	115336	27	Yes	137172055	5.63e-05	0.00858246	Karachaev	DCMS	4	CACNB3 DDX23 RND1 ADCY6	3	136731150	137199793	468644	89	Yes	136945958	2.93e-07	6.88e-05	GROUP1	hapFLK	13	LMBR1L RHEBL1 KMT2D PRKAG1 WNT1 ARF3 FKBP11 CCDC65 RND1 TROAP C1QL4 DDX23 CACNB3	94792
14	15341455	15433601	92147	23	Yes	15386939	1.34e-06	0.000623873	Buubei	DCMS	2	PHKB ITFG1	14	13594097	15493281	1899185	352	Yes	14231948	0	0	GROUP1	hapFLK	30	MC1R TUBB3 TCF25 DEF8 SPIRE2 DBNDD1 GAS8 FANCA ZNF276 SPATA2L CDK10 SPATA33 CHMP1A DPEP1 SHCBP1 CPNE7 SPG7 VPS35 ORC6 MYLK3 ANKRD11 SLC22A31 CDH15 C16orf87 ACSF3 GPT2 DNAJA2 NETO2 ITFG1 PHKB	92146
7	89385476	89476907	91432	22	Yes	89418549	2.67e-05	0.00484599	Karakul	DCMS	1	TSHR	7	89240203	89814143	573941	121	Yes	89568946	8.47e-08	2.26e-05	GROUP1	hapFLK	4	STON2 GTF2A1 SEL1L TSHR	91431
10	27994797	28122923	128127	31	Yes	28089958	1.58e-05	0.00296878	Kulundin	DCMS	0	NA	10	28033382	30097392	2064011	473	Yes	29511008	0	0	GROUP2	hapFLK	11	RXFP2 FRY B3GLCT HSPH1 ZAR1L BRCA2 N4BP2L1 N4BP2L2 PDS5B KL STARD13	89541
6	69906691	69995673	88983	24	Yes	69969222	9.85e-10	1.89e-06	Krasnoyarsk	DCMS	0	NA	6	69662402	70594934	932533	194	Yes	69944974	0	0	GROUP1	hapFLK	3	PDGFRA KIT KDR	88982
6	69906691	69995673	88983	24	Yes	69969222	9.85e-10	1.89e-06	Krasnoyarsk	DCMS	0	NA	6	69839170	70851459	1012290	218	Yes	69995673	1.44e-10	5.07e-08	All	hapFLK	4	KIT KDR SRD5A3 TMEM165	88982
6	32012531	32396290	383760	81	Yes	32305060	6.16e-11	2.07e-07	Salsk	DCMS	0	NA	6	31628735	32100666	471932	91	Yes	31919366	1.98e-05	0.00290254	All	hapFLK	0	NA	88135
6	32012531	32396290	383760	81	Yes	32305060	6.16e-11	2.07e-07	Salsk	DCMS	0	NA	6	30672105	32100666	1428562	266	Yes	30879052	1.79e-06	0.000559683	GROUP2	hapFLK	2	ATOH1 GRID2	88135
6	33170415	33286829	116415	27	Yes	33219065	5.18e-08	3.6e-05	Baikal	DCMS	0	NA	6	32722947	33257949	535003	93	Yes	33033279	1.17e-05	0.00263144	GROUP2	hapFLK	0	NA	87534
2	182037596	182124730	87135	20	Yes	182057362	2.14e-08	1.7e-05	Karachaev	DCMS	2	CCDC93 RPL36A-HNRNPH2	2	182017807	182569833	552027	121	Yes	182092195	2.23e-05	0.00286459	GROUP1	hapFLK	3	RPL36A-HNRNPH2 CCDC93 INSIG2	87134
6	33171157	33282185	111029	23	Yes	33223931	3e-05	0.00562448	Krasnoyarsk	DCMS	0	NA	6	32722947	33257949	535003	93	Yes	33033279	1.17e-05	0.00263144	GROUP2	hapFLK	0	NA	86792
8	87735521	87821855	86335	24	Yes	87754459	1.68e-06	0.000691043	Karakul	DCMS	1	T	8	87522723	88000831	478109	111	Yes	87884021	0	0	All	hapFLK	1	T	86334
8	87735521	87821855	86335	24	Yes	87754459	1.68e-06	0.000691043	Karakul	DCMS	1	T	8	87336723	88136350	799628	179	Yes	87884127	0	0	GROUP1	hapFLK	3	T RPS6KA2 PDE10A	86334
6	37353878	37438522	84645	19	Yes	37412090	4.9e-05	0.0078565	Buubei	DCMS	1	LCORL	6	37250794	37451479	200686	31	Yes	37334001	8.44e-05	0.0085752	GROUP1	hapFLK	3	NCAPG DCAF16 FAM184B	84644
6	37353878	37438522	84645	19	Yes	37412090	4.9e-05	0.0078565	Buubei	DCMS	1	LCORL	6	34627774	40327101	5699328	1081	Yes	36820314	0	0	GROUP2	hapFLK	25	MEPE IBSP SPP1 PKD2 ABCG2 LAP3 MED28 FAM184B PPM1K DCAF16 NCAPG HERC6 LCORL HERC5 PIGY PYURF HERC3 NAP1L5 FAM13A TIGD2 GPRIN3 SNCA SLIT2 PACRGL KCNIP4	84644
6	37353878	37438522	84645	19	Yes	37412090	4.9e-05	0.0078565	Buubei	DCMS	1	LCORL	6	34854644	38815160	3960517	763	Yes	37356400	0	0	All	hapFLK	21	LCORL NCAPG DCAF16 FAM184B MED28 LAP3 IBSP MEPE SPP1 PKD2 ABCG2 PPM1K HERC6 HERC5 PIGY PYURF HERC3 NAP1L5 FAM13A TIGD2 GPRIN3	84644
10	26329583	26413907	84325	14	Yes	26384635	2.69e-07	0.000152487	Groznensk	DCMS	1	NBEA	10	25189862	28015366	2825505	554	Yes	26784033	1.91e-10	1.42e-07	GROUP2	hapFLK	7	NBEA MAB21L1 RFC3 DCLK1 SOHLH2 SPART CCNA1	84324
10	26329583	26413907	84325	14	Yes	26384635	2.69e-07	0.000152487	Groznensk	DCMS	1	NBEA	10	26165519	26928649	763131	104	Yes	26815918	2.3e-06	0.000427859	GROUP1	hapFLK	1	NBEA	84324
10	26329583	26413907	84325	14	Yes	26384635	2.69e-07	0.000152487	Groznensk	DCMS	1	NBEA	10	25158372	30132501	4974130	1087	Yes	29517383	0	0	All	hapFLK	18	RXFP2 FRY B3GLCT HSPH1 ZAR1L BRCA2 N4BP2L1 N4BP2L2 PDS5B KL STARD13 RFC3 NBEA MAB21L1 DCLK1 SOHLH2 SPART CCNA1	84324
14	13871650	13955854	84205	16	Yes	13900688	6.74e-05	0.00963886	Altai Mountain	DCMS	1	ANKRD11*	14	13594097	15493281	1899185	352	Yes	14231948	0	0	GROUP1	hapFLK	30	MC1R TUBB3 TCF25 DEF8 SPIRE2 DBNDD1 GAS8 FANCA ZNF276 SPATA2L CDK10 SPATA33 CHMP1A DPEP1 SHCBP1 CPNE7 SPG7 VPS35 ORC6 MYLK3 ANKRD11 SLC22A31 CDH15 C16orf87 ACSF3 GPT2 DNAJA2 NETO2 ITFG1 PHKB	84204
14	13871650	13955854	84205	16	Yes	13900688	6.74e-05	0.00963886	Altai Mountain	DCMS	1	ANKRD11*	14	13745714	14796039	1050326	205	Yes	14216978	0	0	All	hapFLK	22	TCF25 MC1R SPIRE2 TUBB3 DEF8 FANCA DBNDD1 GAS8 ZNF276 SPATA2L CDK10 SPATA33 CHMP1A DPEP1 CPNE7 SHCBP1 SPG7 VPS35 ORC6 ANKRD11 SLC22A31 CDH15	84204
10	29467296	29550258	82963	18	Yes	29501426	7.55e-06	0.00210812	Groznensk	DCMS	1	RXFP2	10	28033382	30097392	2064011	473	Yes	29511008	0	0	GROUP2	hapFLK	11	RXFP2 FRY B3GLCT HSPH1 ZAR1L BRCA2 N4BP2L1 N4BP2L2 PDS5B KL STARD13	82962
10	29467296	29550258	82963	18	Yes	29501426	7.55e-06	0.00210812	Groznensk	DCMS	1	RXFP2	10	28160769	30004053	1843285	433	Yes	29501426	0	0	GROUP1	hapFLK	10	RXFP2 FRY B3GLCT ZAR1L BRCA2 N4BP2L1 N4BP2L2 PDS5B KL STARD13	82962
10	29467296	29550258	82963	18	Yes	29501426	7.55e-06	0.00210812	Groznensk	DCMS	1	RXFP2	10	25158372	30132501	4974130	1087	Yes	29517383	0	0	All	hapFLK	18	RXFP2 FRY B3GLCT HSPH1 ZAR1L BRCA2 N4BP2L1 N4BP2L2 PDS5B KL STARD13 RFC3 NBEA MAB21L1 DCLK1 SOHLH2 SPART CCNA1	82962
6	34720781	34800345	79565	24	Yes	34751020	1.9e-05	0.00396089	Krasnoyarsk	DCMS	1	MMRN1	6	34291249	34841545	550297	128	Yes	34676050	2.59e-05	0.00364608	All	hapFLK	1	MMRN1	79564
6	34720781	34800345	79565	24	Yes	34751020	1.9e-05	0.00396089	Krasnoyarsk	DCMS	1	MMRN1	6	34627774	40327101	5699328	1081	Yes	36820314	0	0	GROUP2	hapFLK	25	MEPE IBSP SPP1 PKD2 ABCG2 LAP3 MED28 FAM184B PPM1K DCAF16 NCAPG HERC6 LCORL HERC5 PIGY PYURF HERC3 NAP1L5 FAM13A TIGD2 GPRIN3 SNCA SLIT2 PACRGL KCNIP4	79564
6	39650297	39729477	79181	19	Yes	39677814	6.31e-08	0.000111511	Romanov	DCMS	0	NA	6	34627774	40327101	5699328	1081	Yes	36820314	0	0	GROUP2	hapFLK	25	MEPE IBSP SPP1 PKD2 ABCG2 LAP3 MED28 FAM184B PPM1K DCAF16 NCAPG HERC6 LCORL HERC5 PIGY PYURF HERC3 NAP1L5 FAM13A TIGD2 GPRIN3 SNCA SLIT2 PACRGL KCNIP4	79180
6	39650297	39729477	79181	19	Yes	39677814	6.31e-08	0.000111511	Romanov	DCMS	0	NA	6	39182219	40263443	1081225	240	Yes	39699024	1.94e-06	0.000372922	All	hapFLK	3	SLIT2 PACRGL KCNIP4	79180
6	69906691	69985415	78725	20	Yes	69939314	1.77e-07	9.71e-05	Volgograd	DCMS	0	NA	6	69662402	70594934	932533	194	Yes	69944974	0	0	GROUP1	hapFLK	3	PDGFRA KIT KDR	78724
6	69906691	69985415	78725	20	Yes	69939314	1.77e-07	9.71e-05	Volgograd	DCMS	0	NA	6	69839170	70851459	1012290	218	Yes	69995673	1.44e-10	5.07e-08	All	hapFLK	4	KIT KDR SRD5A3 TMEM165	78724
6	31024341	31102554	78214	19	Yes	31072540	2.79e-06	0.00106618	Buubei	DCMS	1	GRID2	6	30672105	32100666	1428562	266	Yes	30879052	1.79e-06	0.000559683	GROUP2	hapFLK	2	ATOH1 GRID2	78213
2	110513831	110590464	76634	16	Yes	110555335	1.11e-05	0.00284417	Groznensk	DCMS	1	NEK1	2	110013741	111298154	1284414	250	Yes	110732391	6.92e-14	4.99e-11	GROUP1	hapFLK	7	SH3RF1 CBR4 NEK1 PALLD CLCN3 HPF1 MFAP3L	76633
6	70464468	70540456	75989	15	Yes	70491025	7.53e-07	0.000628156	Romanov	DCMS	0	NA	6	69662402	70594934	932533	194	Yes	69944974	0	0	GROUP1	hapFLK	3	PDGFRA KIT KDR	75988
6	70464468	70540456	75989	15	Yes	70491025	7.53e-07	0.000628156	Romanov	DCMS	0	NA	6	69839170	70851459	1012290	218	Yes	69995673	1.44e-10	5.07e-08	All	hapFLK	4	KIT KDR SRD5A3 TMEM165	75988
2	41710881	41868517	157637	34	Yes	41804186	4.8e-06	0.00157364	Buubei	DCMS	0	NA	2	41653991	41786252	132262	32	Yes	41679684	3.74e-05	0.00439299	GROUP1	hapFLK	1	STC1	75371
3	153759416	153962765	203350	31	Yes	153887593	1.49e-06	0.000499281	Volgograd	DCMS	1	HMGA2	3	153887593	154325055	437463	82	Yes	154140379	1.73e-09	6.72e-07	GROUP1	hapFLK	1	MSRB3	75172
10	28114318	28189289	74972	18	Yes	28155865	9.92e-06	0.00390709	Romanov	DCMS	0	NA	10	28033382	30097392	2064011	473	Yes	29511008	0	0	GROUP2	hapFLK	11	RXFP2 FRY B3GLCT HSPH1 ZAR1L BRCA2 N4BP2L1 N4BP2L2 PDS5B KL STARD13	74971
10	28114318	28189289	74972	18	Yes	28155865	9.92e-06	0.00390709	Romanov	DCMS	0	NA	10	25158372	30132501	4974130	1087	Yes	29517383	0	0	All	hapFLK	18	RXFP2 FRY B3GLCT HSPH1 ZAR1L BRCA2 N4BP2L1 N4BP2L2 PDS5B KL STARD13 RFC3 NBEA MAB21L1 DCLK1 SOHLH2 SPART CCNA1	74971
6	37907193	37982099	74907	15	Yes	37921801	4.93e-05	0.00801966	Krasnoyarsk	DCMS	0	NA	6	34627774	40327101	5699328	1081	Yes	36820314	0	0	GROUP2	hapFLK	25	MEPE IBSP SPP1 PKD2 ABCG2 LAP3 MED28 FAM184B PPM1K DCAF16 NCAPG HERC6 LCORL HERC5 PIGY PYURF HERC3 NAP1L5 FAM13A TIGD2 GPRIN3 SNCA SLIT2 PACRGL KCNIP4	74906
6	37907193	37982099	74907	15	Yes	37921801	4.93e-05	0.00801966	Krasnoyarsk	DCMS	0	NA	6	34854644	38815160	3960517	763	Yes	37356400	0	0	All	hapFLK	21	LCORL NCAPG DCAF16 FAM184B MED28 LAP3 IBSP MEPE SPP1 PKD2 ABCG2 PPM1K HERC6 HERC5 PIGY PYURF HERC3 NAP1L5 FAM13A TIGD2 GPRIN3	74906
6	32682889	32797808	114920	16	Yes	32740038	5.01e-05	0.0090665	Salsk	DCMS	0	NA	6	32722947	33257949	535003	93	Yes	33033279	1.17e-05	0.00263144	GROUP2	hapFLK	0	NA	74861
6	35259936	35333657	73722	14	Yes	35288615	1.23e-06	0.000523992	Krasnoyarsk	DCMS	0	NA	6	34627774	40327101	5699328	1081	Yes	36820314	0	0	GROUP2	hapFLK	25	MEPE IBSP SPP1 PKD2 ABCG2 LAP3 MED28 FAM184B PPM1K DCAF16 NCAPG HERC6 LCORL HERC5 PIGY PYURF HERC3 NAP1L5 FAM13A TIGD2 GPRIN3 SNCA SLIT2 PACRGL KCNIP4	73721
6	35259936	35333657	73722	14	Yes	35288615	1.23e-06	0.000523992	Krasnoyarsk	DCMS	0	NA	6	34854644	38815160	3960517	763	Yes	37356400	0	0	All	hapFLK	21	LCORL NCAPG DCAF16 FAM184B MED28 LAP3 IBSP MEPE SPP1 PKD2 ABCG2 PPM1K HERC6 HERC5 PIGY PYURF HERC3 NAP1L5 FAM13A TIGD2 GPRIN3	73721
13	48335659	48409206	73548	20	Yes	48368791	1.52e-08	1.35e-05	Altai Mountain	DCMS	0	NA	13	48287689	48657027	369339	79	Yes	48515489	2.97e-05	0.00567419	GROUP2	hapFLK	1	BMP2	73547
13	48335659	48409206	73548	20	Yes	48368791	1.52e-08	1.35e-05	Altai Mountain	DCMS	0	NA	13	47979590	49748496	1768907	253	Yes	48795112	1.35e-13	7.29e-11	All	hapFLK	3	PPP1CC BMP2 BLOC1S5	73547
6	47431831	47510132	78302	16	Yes	47431885	6.25e-05	0.00845827	Volgograd	DCMS	0	NA	6	47436687	48250814	814128	163	Yes	47867334	1.54e-05	0.00332077	GROUP2	hapFLK	0	NA	73445
2	35672176	35745263	73088	18	Yes	35688408	4.93e-06	0.00166269	Salsk	DCMS	1	KIF27	2	35412247	36059946	647700	133	Yes	35575300	7.26e-07	0.000153169	GROUP1	hapFLK	6	C9orf64 RMI1 KIF27 GKAP1 UBQLN1 IDNK	73087
1	103474571	103547597	73027	20	Yes	103511552	3.1e-08	6.01e-05	Russian Longhaired	DCMS	1	KCNN3	1	103222968	104530783	1307816	293	Yes	103484963	8.31e-08	2.1e-05	All	hapFLK	39	ADAR KCNN3 CHRNB2 UBE2Q1 TDRD10 SHE PMVK IL6R PBXIP1 SHC1 CKS1B FLAD1 LENEP ZBTB7B DCST2 DCST1 ADAM15 EFNA4 AL691442.1 EFNA1 SLC50A1 DPM3 KRTCAP2 TRIM46 MUC1 THBS3 MTX1 GBA FAM189B SCAMP3 CLK2 HCN3 PKLR RUSC1 ASH1L ANP32B DAP3 MSTO1 GON4L	73026
1	103474571	103547597	73027	20	Yes	103511552	3.1e-08	6.01e-05	Russian Longhaired	DCMS	1	KCNN3	1	103239232	104982466	1743235	399	Yes	104006029	9.41e-08	4.35e-05	GROUP2	hapFLK	58	SCAMP3 FAM189B CLK2 HCN3 GBA PKLR MTX1 THBS3 MUC1 TRIM46 RUSC1 KRTCAP2 DPM3 SLC50A1 EFNA1 AL691442.1 EFNA4 ADAM15 DCST1 ASH1L DCST2 ZBTB7B LENEP FLAD1 CKS1B SHC1 PBXIP1 ANP32B PMVK DAP3 MSTO1 GON4L KCNN3 SYT11 RIT1 KHDC4 RXFP4 ARHGEF2 ADAR SSR2 CHRNB2 RPL35A UBE2Q1 UBQLN4 LAMTOR2 RAB25 TDRD10 MEX3A SHE LMNA SEMA4A IL6R SLC25A44 PMF1 BGLAP PAQR6 SMG5 TMEM79	73026
1	203777924	203850502	72579	17	No	203834539	3.85e-05	0.00630638	Karakul	DCMS	0	NA	1	203527617	204213138	685522	135	No	203628966	1.66e-09	6.47e-07	GROUP1	hapFLK	0	NA	72578
1	203777924	203850502	72579	17	No	203834539	3.85e-05	0.00630638	Karakul	DCMS	0	NA	1	203579943	203882393	302451	59	No	203645770	1.84e-05	0.00272945	All	hapFLK	0	NA	72578
3	136967826	137040317	72492	13	No	137026896	5.2e-05	0.00851005	Edilbai	DCMS	2	PRKAG1 KMT2D	3	136731150	137199793	468644	89	Yes	136945958	2.93e-07	6.88e-05	GROUP1	hapFLK	13	LMBR1L RHEBL1 KMT2D PRKAG1 WNT1 ARF3 FKBP11 CCDC65 RND1 TROAP C1QL4 DDX23 CACNB3	72491
6	37530647	37602720	72074	16	Yes	37594841	2.95e-06	0.00111772	Buubei	DCMS	0	NA	6	34627774	40327101	5699328	1081	Yes	36820314	0	0	GROUP2	hapFLK	25	MEPE IBSP SPP1 PKD2 ABCG2 LAP3 MED28 FAM184B PPM1K DCAF16 NCAPG HERC6 LCORL HERC5 PIGY PYURF HERC3 NAP1L5 FAM13A TIGD2 GPRIN3 SNCA SLIT2 PACRGL KCNIP4	72073
6	37530647	37602720	72074	16	Yes	37594841	2.95e-06	0.00111772	Buubei	DCMS	0	NA	6	34854644	38815160	3960517	763	Yes	37356400	0	0	All	hapFLK	21	LCORL NCAPG DCAF16 FAM184B MED28 LAP3 IBSP MEPE SPP1 PKD2 ABCG2 PPM1K HERC6 HERC5 PIGY PYURF HERC3 NAP1L5 FAM13A TIGD2 GPRIN3	72073
3	153759416	153962765	203350	31	Yes	153887593	1.49e-06	0.000499281	Volgograd	DCMS	1	HMGA2	3	153891342	154468959	577618	103	Yes	154139378	8.55e-09	2.43e-06	All	hapFLK	1	MSRB3	71423
3	213497035	213584747	87713	24	Yes	213541329	2.95e-08	2.23e-05	Karachaev	DCMS	3	TRIOBP Z83844.1 LGALS1	3	213081400	213568401	487002	91	Yes	213361560	1.59e-08	4.9e-06	GROUP1	hapFLK	10	PEX26 TUBA8 CDC42EP1 LGALS2 GGA1 SH3BP1 PDXP LGALS1 Z83844.1 MICAL3	71366
6	37451002	37521846	70845	8	Yes	37478366	3.84e-05	0.00664168	Buubei	DCMS	0	NA	6	34627774	40327101	5699328	1081	Yes	36820314	0	0	GROUP2	hapFLK	25	MEPE IBSP SPP1 PKD2 ABCG2 LAP3 MED28 FAM184B PPM1K DCAF16 NCAPG HERC6 LCORL HERC5 PIGY PYURF HERC3 NAP1L5 FAM13A TIGD2 GPRIN3 SNCA SLIT2 PACRGL KCNIP4	70844
6	37451002	37521846	70845	8	Yes	37478366	3.84e-05	0.00664168	Buubei	DCMS	0	NA	6	34854644	38815160	3960517	763	Yes	37356400	0	0	All	hapFLK	21	LCORL NCAPG DCAF16 FAM184B MED28 LAP3 IBSP MEPE SPP1 PKD2 ABCG2 PPM1K HERC6 HERC5 PIGY PYURF HERC3 NAP1L5 FAM13A TIGD2 GPRIN3	70844
6	31671065	31741825	70761	17	Yes	31679492	1.47e-05	0.00281075	Kulundin	DCMS	0	NA	6	31628735	32100666	471932	91	Yes	31919366	1.98e-05	0.00290254	All	hapFLK	0	NA	70760
6	31671065	31741825	70761	17	Yes	31679492	1.47e-05	0.00281075	Kulundin	DCMS	0	NA	6	30672105	32100666	1428562	266	Yes	30879052	1.79e-06	0.000559683	GROUP2	hapFLK	2	ATOH1 GRID2	70760
11	7756550	7826874	70325	20	No	7818670	3.86e-05	0.00647172	Karachaev	DCMS	1	MSI2	11	7573499	7884831	311333	76	No	7841686	9.4e-05	0.00937584	GROUP1	hapFLK	1	MSI2	70324
4	68780948	68850340	69393	16	Yes	68802676	3.86e-05	0.00748866	Salsk	DCMS	1	EVX1*	4	68290301	69183075	892775	171	Yes	68873688	9.63e-11	4.31e-08	GROUP1	hapFLK	12	HOXA9 HOXA5 HOXA10 HOXA6 HOXA4 HOXA13 HOXA3 HOXA2 HOXA1 EVX1 SKAP2 HIBADH	69392
1	239473292	239541702	68411	17	No	239491775	7.22e-05	0.00979162	Karakul	DCMS	0	NA	1	239130046	239715153	585108	95	Yes	239326336	0	0	GROUP1	hapFLK	0	NA	68410
1	239473292	239541702	68411	17	No	239491775	7.22e-05	0.00979162	Karakul	DCMS	0	NA	1	239130046	239735237	605192	102	Yes	239327979	5.72e-14	3.24e-11	All	hapFLK	0	NA	68410
12	25135959	25229819	93861	47	No	25192480	4.5e-07	0.000435757	Russian Longhaired	DCMS	2	CAPN2 CAPN8	12	25162157	25234240	72084	56	No	25191710	4.17e-05	0.00740944	GROUP2	hapFLK	1	CAPN2	67662
3	129780242	129847647	67406	12	Yes	129841220	1.14e-06	0.000873177	Romanov	DCMS	1	CRADD	3	129632394	130234163	601770	99	Yes	129789135	5.82e-09	2e-06	GROUP1	hapFLK	3	SOCS2 CRADD MRPL42	67405
2	35605676	35672176	66501	18	No	35630788	5.33e-06	0.00261129	Romanov	DCMS	1	KIF27	2	35412247	36059946	647700	133	Yes	35575300	7.26e-07	0.000153169	GROUP1	hapFLK	6	C9orf64 RMI1 KIF27 GKAP1 UBQLN1 IDNK	66500
6	115404418	115470861	66444	12	Yes	115416548	1.78e-05	0.00362296	Karakul	DCMS	2	TNIP2 FAM193A	6	115084384	115561098	476715	81	Yes	115265536	1.65e-05	0.0035119	GROUP2	hapFLK	5	ADD1 MFSD10 NOP14 SH3BP2 GRK4	66443
14	14193369	14256258	62890	25	Yes	14198683	4.79e-05	0.0067618	Kulundin	DCMS	2	SPIRE2 TCF25	14	13594097	15493281	1899185	352	Yes	14231948	0	0	GROUP1	hapFLK	30	MC1R TUBB3 TCF25 DEF8 SPIRE2 DBNDD1 GAS8 FANCA ZNF276 SPATA2L CDK10 SPATA33 CHMP1A DPEP1 SHCBP1 CPNE7 SPG7 VPS35 ORC6 MYLK3 ANKRD11 SLC22A31 CDH15 C16orf87 ACSF3 GPT2 DNAJA2 NETO2 ITFG1 PHKB	62889
14	14193369	14256258	62890	25	Yes	14198683	4.79e-05	0.0067618	Kulundin	DCMS	2	SPIRE2 TCF25	14	13745714	14796039	1050326	205	Yes	14216978	0	0	All	hapFLK	22	TCF25 MC1R SPIRE2 TUBB3 DEF8 FANCA DBNDD1 GAS8 ZNF276 SPATA2L CDK10 SPATA33 CHMP1A DPEP1 CPNE7 SHCBP1 SPG7 VPS35 ORC6 ANKRD11 SLC22A31 CDH15	62889
13	49686957	49852254	165298	20	Yes	49786804	5.31e-06	0.00243608	Russian Longhaired	DCMS	1	UBA52	13	47979590	49748496	1768907	253	Yes	48795112	1.35e-13	7.29e-11	All	hapFLK	3	PPP1CC BMP2 BLOC1S5	61539
14	14195923	14257296	61374	24	Yes	14222615	1.97e-05	0.00377051	Lezgin	DCMS	5	TCF25 MC1R TUBB3 SPIRE2 DEF8	14	13594097	15493281	1899185	352	Yes	14231948	0	0	GROUP1	hapFLK	30	MC1R TUBB3 TCF25 DEF8 SPIRE2 DBNDD1 GAS8 FANCA ZNF276 SPATA2L CDK10 SPATA33 CHMP1A DPEP1 SHCBP1 CPNE7 SPG7 VPS35 ORC6 MYLK3 ANKRD11 SLC22A31 CDH15 C16orf87 ACSF3 GPT2 DNAJA2 NETO2 ITFG1 PHKB	61373
14	14195923	14257296	61374	24	Yes	14222615	1.97e-05	0.00377051	Lezgin	DCMS	5	TCF25 MC1R TUBB3 SPIRE2 DEF8	14	13745714	14796039	1050326	205	Yes	14216978	0	0	All	hapFLK	22	TCF25 MC1R SPIRE2 TUBB3 DEF8 FANCA DBNDD1 GAS8 ZNF276 SPATA2L CDK10 SPATA33 CHMP1A DPEP1 CPNE7 SHCBP1 SPG7 VPS35 ORC6 ANKRD11 SLC22A31 CDH15	61373
6	36234302	36295216	60915	18	Yes	36257135	1.8e-05	0.00370626	Altai Mountain	DCMS	1	HERC6	6	34627774	40327101	5699328	1081	Yes	36820314	0	0	GROUP2	hapFLK	25	MEPE IBSP SPP1 PKD2 ABCG2 LAP3 MED28 FAM184B PPM1K DCAF16 NCAPG HERC6 LCORL HERC5 PIGY PYURF HERC3 NAP1L5 FAM13A TIGD2 GPRIN3 SNCA SLIT2 PACRGL KCNIP4	60914
6	36234302	36295216	60915	18	Yes	36257135	1.8e-05	0.00370626	Altai Mountain	DCMS	1	HERC6	6	34854644	38815160	3960517	763	Yes	37356400	0	0	All	hapFLK	21	LCORL NCAPG DCAF16 FAM184B MED28 LAP3 IBSP MEPE SPP1 PKD2 ABCG2 PPM1K HERC6 HERC5 PIGY PYURF HERC3 NAP1L5 FAM13A TIGD2 GPRIN3	60914
8	8721889	8782703	60815	16	No	8748357	4.53e-06	0.00128698	Altai Mountain	DCMS	0	NA	8	8704698	8935946	231249	47	No	8764975	4.44e-05	0.00582655	All	hapFLK	0	NA	60814
3	132778127	132838748	60622	14	Yes	132836308	5.16e-07	0.000263142	Krasnoyarsk	DCMS	1	ATF7	3	132241555	132936300	694746	118	Yes	132444146	4.33e-07	9.65e-05	GROUP1	hapFLK	16	HOXC13 HOXC12 HOXC11 HOXC10 HOXC9 HOXC8 HOXC6 AC012531.3 HOXC4 CALCOCO1 ATP5G2 ATF7 NPFF TARBP2 MAP3K12 PCBP2	60621
3	132778127	132838748	60622	14	Yes	132836308	5.16e-07	0.000263142	Krasnoyarsk	DCMS	1	ATF7	3	132642764	132865845	223082	48	Yes	132799875	7.27e-05	0.0088186	All	hapFLK	3	ATF7 ATP5G2 CALCOCO1	60621
6	33198267	33282185	83919	17	Yes	33223931	2.36e-05	0.00399779	Kulundin	DCMS	0	NA	6	32722947	33257949	535003	93	Yes	33033279	1.17e-05	0.00263144	GROUP2	hapFLK	0	NA	59682
6	70536890	70647905	111016	30	Yes	70594934	1.02e-06	0.000520847	Tuva	DCMS	1	KDR	6	69662402	70594934	932533	194	Yes	69944974	0	0	GROUP1	hapFLK	3	PDGFRA KIT KDR	58044
5	51947554	52005333	57780	14	Yes	51968810	7.44e-06	0.00202873	Edilbai	DCMS	0	NA	5	51793933	52124868	330936	78	Yes	52024264	3.15e-06	0.000556336	GROUP1	hapFLK	1	NR3C1	57779
5	51947554	52005333	57780	14	Yes	51968810	7.44e-06	0.00202873	Edilbai	DCMS	0	NA	5	51889885	52115089	225205	57	Yes	52046469	1.17e-05	0.00184444	All	hapFLK	0	NA	57779
6	34496155	34553191	57037	11	Yes	34514081	5.73e-05	0.00859994	Baikal	DCMS	1	CCSER1*	6	34291249	34841545	550297	128	Yes	34676050	2.59e-05	0.00364608	All	hapFLK	1	MMRN1	57036
6	34496155	34553191	57037	11	Yes	34514081	5.73e-05	0.00859994	Baikal	DCMS	1	CCSER1*	6	33283967	34603131	1319165	238	Yes	33593846	4.06e-06	0.00108582	GROUP2	hapFLK	1	CCSER1	57036
10	30949342	31028680	79339	22	Yes	30993691	2.56e-05	0.00472395	Karachaev	DCMS	0	NA	10	30852599	31006013	153415	45	Yes	30930742	2.21e-05	0.00319652	All	hapFLK	0	NA	56671
2	182513247	182587783	74537	15	Yes	182568101	1.78e-06	0.000616674	Altai Mountain	DCMS	0	NA	2	182017807	182569833	552027	121	Yes	182092195	2.23e-05	0.00286459	GROUP1	hapFLK	3	RPL36A-HNRNPH2 CCDC93 INSIG2	56586
3	207777847	207834126	56280	21	No	207803562	7.35e-06	0.00165862	Kulundin	DCMS	2	NOP2 IFFO1	3	207445624	207890963	445340	95	No	207615344	9.45e-06	0.00220047	GROUP2	hapFLK	18	LAG3 CD4 MLF2 GPR162 P3H3 COPS7A GNB3 CDCA3 USP5 PIANP ZNF384 ING4 ACRBP LPAR5 CHD4 NOP2 IFFO1 NCAPD2	56279
13	48353934	48409206	55273	15	Yes	48368791	3.7e-07	0.000191705	Edilbai	DCMS	0	NA	13	48287689	48657027	369339	79	Yes	48515489	2.97e-05	0.00567419	GROUP2	hapFLK	1	BMP2	55272
13	48353934	48409206	55273	15	Yes	48368791	3.7e-07	0.000191705	Edilbai	DCMS	0	NA	13	47979590	49748496	1768907	253	Yes	48795112	1.35e-13	7.29e-11	All	hapFLK	3	PPP1CC BMP2 BLOC1S5	55272
21	41130476	41184620	54145	13	Yes	41147279	3.83e-06	0.00110236	Baikal	DCMS	1	HRASLS5	21	41048878	41323843	274966	52	Yes	41176764	5.08e-05	0.00861619	GROUP2	hapFLK	3	LGALS12 HRASLS5 PLA2G16	54144
3	213691064	213787922	96859	26	Yes	213760985	5.84e-06	0.00178993	Tuva	DCMS	4	SOX10 POLR2F C22orf23 MICALL1	3	213735756	213806251	70496	19	Yes	213783540	5.86e-05	0.00633604	GROUP1	hapFLK	0	NA	52166
3	213490470	213542171	51702	16	Yes	213528170	1.1e-06	0.000505313	Karakul	DCMS	3	Z83844.1 TRIOBP LGALS1	3	213081400	213568401	487002	91	Yes	213361560	1.59e-08	4.9e-06	GROUP1	hapFLK	10	PEX26 TUBA8 CDC42EP1 LGALS2 GGA1 SH3BP1 PDXP LGALS1 Z83844.1 MICAL3	51701
11	54623543	54673286	49744	27	No	54644051	7.55e-06	0.00196307	Krasnoyarsk	DCMS	3	EVPL CDK3 TEN1-CDK3	11	54228401	54767935	539535	137	No	54659060	5.47e-08	2.68e-05	GROUP2	hapFLK	19	CDK3 TEN1-CDK3 EVPL ACOX1 SRP68 FBF1 GALR2 ZACN MRPL38 EXOC7 TRIM65 FOXJ1 RNF157 ATP5L UBALD2 QRICH2 PRPSAP1 SPHK1 UBE2O	49743
11	54623543	54673286	49744	27	No	54644051	7.55e-06	0.00196307	Krasnoyarsk	DCMS	3	EVPL CDK3 TEN1-CDK3	11	54285103	54767935	482833	130	No	54657146	2.04e-12	9.63e-10	All	hapFLK	15	CDK3 TEN1-CDK3 EVPL ACOX1 SRP68 FBF1 GALR2 ZACN EXOC7 MRPL38 TRIM65 TRIM47 FOXJ1 RNF157 ATP5L	49743
10	27313067	27362444	49378	11	Yes	27333993	2.59e-05	0.00427556	Kulundin	DCMS	0	NA	10	25189862	28015366	2825505	554	Yes	26784033	1.91e-10	1.42e-07	GROUP2	hapFLK	7	NBEA MAB21L1 RFC3 DCLK1 SOHLH2 SPART CCNA1	49377
10	27313067	27362444	49378	11	Yes	27333993	2.59e-05	0.00427556	Kulundin	DCMS	0	NA	10	25158372	30132501	4974130	1087	Yes	29517383	0	0	All	hapFLK	18	RXFP2 FRY B3GLCT HSPH1 ZAR1L BRCA2 N4BP2L1 N4BP2L2 PDS5B KL STARD13 RFC3 NBEA MAB21L1 DCLK1 SOHLH2 SPART CCNA1	49377
10	29436435	29485022	48588	14	Yes	29455959	1.31e-06	0.000484163	Altai Mountain	DCMS	1	RXFP2	10	28033382	30097392	2064011	473	Yes	29511008	0	0	GROUP2	hapFLK	11	RXFP2 FRY B3GLCT HSPH1 ZAR1L BRCA2 N4BP2L1 N4BP2L2 PDS5B KL STARD13	48587
10	29436435	29485022	48588	14	Yes	29455959	1.31e-06	0.000484163	Altai Mountain	DCMS	1	RXFP2	10	28160769	30004053	1843285	433	Yes	29501426	0	0	GROUP1	hapFLK	10	RXFP2 FRY B3GLCT ZAR1L BRCA2 N4BP2L1 N4BP2L2 PDS5B KL STARD13	48587
10	29436435	29485022	48588	14	Yes	29455959	1.31e-06	0.000484163	Altai Mountain	DCMS	1	RXFP2	10	25158372	30132501	4974130	1087	Yes	29517383	0	0	All	hapFLK	18	RXFP2 FRY B3GLCT HSPH1 ZAR1L BRCA2 N4BP2L1 N4BP2L2 PDS5B KL STARD13 RFC3 NBEA MAB21L1 DCLK1 SOHLH2 SPART CCNA1	48587
16	32400718	32472043	71326	13	Yes	32430786	9.06e-06	0.00222911	Altai Mountain	DCMS	0	NA	16	32036842	32449110	412269	75	Yes	32196927	2.48e-06	0.000456201	GROUP1	hapFLK	0	NA	48392
7	89558283	89606674	48392	11	Yes	89568946	5.23e-05	0.00823803	Tuva	DCMS	1	STON2	7	89240203	89814143	573941	121	Yes	89568946	8.47e-08	2.26e-05	GROUP1	hapFLK	4	STON2 GTF2A1 SEL1L TSHR	48391
19	31598754	31646295	47542	14	Yes	31612584	9.93e-06	0.00241239	Karakul	DCMS	1	MITF	19	31513074	31859038	345965	79	Yes	31628963	6.27e-07	0.000136197	All	hapFLK	1	MITF	47541
19	31598754	31646295	47542	14	Yes	31612584	9.93e-06	0.00241239	Karakul	DCMS	1	MITF	19	31514853	31868186	353334	77	Yes	31646295	2.85e-09	1.06e-06	GROUP1	hapFLK	1	MITF	47541
1	104824669	104871627	46959	17	Yes	104851615	3.58e-06	0.00185096	Russian Longhaired	DCMS	3	SMG5 TMEM79 PAQR6	1	103239232	104982466	1743235	399	Yes	104006029	9.41e-08	4.35e-05	GROUP2	hapFLK	58	SCAMP3 FAM189B CLK2 HCN3 GBA PKLR MTX1 THBS3 MUC1 TRIM46 RUSC1 KRTCAP2 DPM3 SLC50A1 EFNA1 AL691442.1 EFNA4 ADAM15 DCST1 ASH1L DCST2 ZBTB7B LENEP FLAD1 CKS1B SHC1 PBXIP1 ANP32B PMVK DAP3 MSTO1 GON4L KCNN3 SYT11 RIT1 KHDC4 RXFP4 ARHGEF2 ADAR SSR2 CHRNB2 RPL35A UBE2Q1 UBQLN4 LAMTOR2 RAB25 TDRD10 MEX3A SHE LMNA SEMA4A IL6R SLC25A44 PMF1 BGLAP PAQR6 SMG5 TMEM79	46958
6	34216502	34471967	255466	56	Yes	34329557	1.59e-07	8.89e-05	Volgograd	DCMS	1	CCSER1	6	33325586	34263326	937741	176	Yes	33467474	6.24e-07	0.000135783	All	hapFLK	1	CCSER1	46824
1	239474546	239521202	46657	12	No	239485471	1.44e-05	0.00300176	Lezgin	DCMS	0	NA	1	239130046	239715153	585108	95	Yes	239326336	0	0	GROUP1	hapFLK	0	NA	46656
1	239474546	239521202	46657	12	No	239485471	1.44e-05	0.00300176	Lezgin	DCMS	0	NA	1	239130046	239735237	605192	102	Yes	239327979	5.72e-14	3.24e-11	All	hapFLK	0	NA	46656
10	31662821	31756753	93933	24	Yes	31708753	6.66e-07	0.000383888	Tuva	DCMS	2	POMP SLC46A3	10	31360044	31708753	348710	95	Yes	31601715	3.23e-05	0.00440172	All	hapFLK	1	MTUS2	45932
2	35874701	35920554	45854	9	Yes	35900611	1.88e-05	0.0043998	Salsk	DCMS	1	UBQLN1	2	35412247	36059946	647700	133	Yes	35575300	7.26e-07	0.000153169	GROUP1	hapFLK	6	C9orf64 RMI1 KIF27 GKAP1 UBQLN1 IDNK	45853
3	213374690	213420335	45646	11	Yes	213382246	3.18e-05	0.00581339	Buubei	DCMS	1	TUBA8	3	213081400	213568401	487002	91	Yes	213361560	1.59e-08	4.9e-06	GROUP1	hapFLK	10	PEX26 TUBA8 CDC42EP1 LGALS2 GGA1 SH3BP1 PDXP LGALS1 Z83844.1 MICAL3	45645
8	88081539	88126673	45135	22	No	88101013	4.4e-06	0.00131575	Krasnoyarsk	DCMS	1	RPS6KA2	8	87336723	88136350	799628	179	Yes	87884127	0	0	GROUP1	hapFLK	3	T RPS6KA2 PDE10A	45134
1	104139207	104183925	44719	6	Yes	104171658	2.3e-05	0.00679198	Russian Longhaired	DCMS	1	ASH1L	1	103222968	104530783	1307816	293	Yes	103484963	8.31e-08	2.1e-05	All	hapFLK	39	ADAR KCNN3 CHRNB2 UBE2Q1 TDRD10 SHE PMVK IL6R PBXIP1 SHC1 CKS1B FLAD1 LENEP ZBTB7B DCST2 DCST1 ADAM15 EFNA4 AL691442.1 EFNA1 SLC50A1 DPM3 KRTCAP2 TRIM46 MUC1 THBS3 MTX1 GBA FAM189B SCAMP3 CLK2 HCN3 PKLR RUSC1 ASH1L ANP32B DAP3 MSTO1 GON4L	44718
1	104139207	104183925	44719	6	Yes	104171658	2.3e-05	0.00679198	Russian Longhaired	DCMS	1	ASH1L	1	103239232	104982466	1743235	399	Yes	104006029	9.41e-08	4.35e-05	GROUP2	hapFLK	58	SCAMP3 FAM189B CLK2 HCN3 GBA PKLR MTX1 THBS3 MUC1 TRIM46 RUSC1 KRTCAP2 DPM3 SLC50A1 EFNA1 AL691442.1 EFNA4 ADAM15 DCST1 ASH1L DCST2 ZBTB7B LENEP FLAD1 CKS1B SHC1 PBXIP1 ANP32B PMVK DAP3 MSTO1 GON4L KCNN3 SYT11 RIT1 KHDC4 RXFP4 ARHGEF2 ADAR SSR2 CHRNB2 RPL35A UBE2Q1 UBQLN4 LAMTOR2 RAB25 TDRD10 MEX3A SHE LMNA SEMA4A IL6R SLC25A44 PMF1 BGLAP PAQR6 SMG5 TMEM79	44718
2	35486046	35530117	44072	8	Yes	35528180	2.35e-05	0.0068114	Romanov	DCMS	1	RMI1	2	35412247	36059946	647700	133	Yes	35575300	7.26e-07	0.000153169	GROUP1	hapFLK	6	C9orf64 RMI1 KIF27 GKAP1 UBQLN1 IDNK	44071
6	37094644	37137796	43153	14	Yes	37103643	6.57e-05	0.00945208	Altai Mountain	DCMS	2	LAP3 MED28	6	34627774	40327101	5699328	1081	Yes	36820314	0	0	GROUP2	hapFLK	25	MEPE IBSP SPP1 PKD2 ABCG2 LAP3 MED28 FAM184B PPM1K DCAF16 NCAPG HERC6 LCORL HERC5 PIGY PYURF HERC3 NAP1L5 FAM13A TIGD2 GPRIN3 SNCA SLIT2 PACRGL KCNIP4	43152
6	37094644	37137796	43153	14	Yes	37103643	6.57e-05	0.00945208	Altai Mountain	DCMS	2	LAP3 MED28	6	34854644	38815160	3960517	763	Yes	37356400	0	0	All	hapFLK	21	LCORL NCAPG DCAF16 FAM184B MED28 LAP3 IBSP MEPE SPP1 PKD2 ABCG2 PPM1K HERC6 HERC5 PIGY PYURF HERC3 NAP1L5 FAM13A TIGD2 GPRIN3	43152
10	30055101	30097392	42292	16	Yes	30073036	3.25e-05	0.00565432	Baikal	DCMS	1	HSPH1*	10	28033382	30097392	2064011	473	Yes	29511008	0	0	GROUP2	hapFLK	11	RXFP2 FRY B3GLCT HSPH1 ZAR1L BRCA2 N4BP2L1 N4BP2L2 PDS5B KL STARD13	42291
10	30055101	30097392	42292	16	Yes	30073036	3.25e-05	0.00565432	Baikal	DCMS	1	HSPH1*	10	25158372	30132501	4974130	1087	Yes	29517383	0	0	All	hapFLK	18	RXFP2 FRY B3GLCT HSPH1 ZAR1L BRCA2 N4BP2L1 N4BP2L2 PDS5B KL STARD13 RFC3 NBEA MAB21L1 DCLK1 SOHLH2 SPART CCNA1	42291
10	29717245	29758271	41027	9	Yes	29752531	2.54e-05	0.00721836	Russian Longhaired	DCMS	0	NA	10	28033382	30097392	2064011	473	Yes	29511008	0	0	GROUP2	hapFLK	11	RXFP2 FRY B3GLCT HSPH1 ZAR1L BRCA2 N4BP2L1 N4BP2L2 PDS5B KL STARD13	41026
10	29717245	29758271	41027	9	Yes	29752531	2.54e-05	0.00721836	Russian Longhaired	DCMS	0	NA	10	28160769	30004053	1843285	433	Yes	29501426	0	0	GROUP1	hapFLK	10	RXFP2 FRY B3GLCT ZAR1L BRCA2 N4BP2L1 N4BP2L2 PDS5B KL STARD13	41026
10	29717245	29758271	41027	9	Yes	29752531	2.54e-05	0.00721836	Russian Longhaired	DCMS	0	NA	10	25158372	30132501	4974130	1087	Yes	29517383	0	0	All	hapFLK	18	RXFP2 FRY B3GLCT HSPH1 ZAR1L BRCA2 N4BP2L1 N4BP2L2 PDS5B KL STARD13 RFC3 NBEA MAB21L1 DCLK1 SOHLH2 SPART CCNA1	41026
10	30061823	30102652	40830	16	Yes	30094217	3.84e-05	0.00589824	Volgograd	DCMS	0	NA	10	25158372	30132501	4974130	1087	Yes	29517383	0	0	All	hapFLK	18	RXFP2 FRY B3GLCT HSPH1 ZAR1L BRCA2 N4BP2L1 N4BP2L2 PDS5B KL STARD13 RFC3 NBEA MAB21L1 DCLK1 SOHLH2 SPART CCNA1	40829
13	49487682	49527810	40129	5	Yes	49507241	1.71e-05	0.00356381	Altai Mountain	DCMS	0	NA	13	47979590	49748496	1768907	253	Yes	48795112	1.35e-13	7.29e-11	All	hapFLK	3	PPP1CC BMP2 BLOC1S5	40128
13	49487682	49527810	40129	5	Yes	49507241	1.71e-05	0.00356381	Altai Mountain	DCMS	0	NA	13	48918153	49952453	1034301	102	Yes	49254181	3.66e-05	0.00669576	GROUP2	hapFLK	2	BLOC1S5 UBA52	40128
10	29713857	29752968	39112	9	Yes	29752531	1.89e-05	0.00423921	Groznensk	DCMS	0	NA	10	28033382	30097392	2064011	473	Yes	29511008	0	0	GROUP2	hapFLK	11	RXFP2 FRY B3GLCT HSPH1 ZAR1L BRCA2 N4BP2L1 N4BP2L2 PDS5B KL STARD13	39111
10	29713857	29752968	39112	9	Yes	29752531	1.89e-05	0.00423921	Groznensk	DCMS	0	NA	10	28160769	30004053	1843285	433	Yes	29501426	0	0	GROUP1	hapFLK	10	RXFP2 FRY B3GLCT ZAR1L BRCA2 N4BP2L1 N4BP2L2 PDS5B KL STARD13	39111
10	29713857	29752968	39112	9	Yes	29752531	1.89e-05	0.00423921	Groznensk	DCMS	0	NA	10	25158372	30132501	4974130	1087	Yes	29517383	0	0	All	hapFLK	18	RXFP2 FRY B3GLCT HSPH1 ZAR1L BRCA2 N4BP2L1 N4BP2L2 PDS5B KL STARD13 RFC3 NBEA MAB21L1 DCLK1 SOHLH2 SPART CCNA1	39111
8	8735644	8774449	38806	10	No	8753230	5.66e-05	0.00853929	Baikal	DCMS	0	NA	8	8704698	8935946	231249	47	No	8764975	4.44e-05	0.00582655	All	hapFLK	0	NA	38805
13	61847113	61885830	38718	7	Yes	61880942	3.09e-05	0.00633766	Salsk	DCMS	1	BPIFA2	13	61702804	62088456	385653	57	Yes	61847113	1.21e-07	3.09e-05	GROUP1	hapFLK	1	BPIFA2	38717
2	148744683	149358034	613352	121	No	149116857	1.29e-07	7.69e-05	Lezgin	DCMS	5	BAZ2B WDSUB1 MARCH7 CD302 TANC1	2	148614432	148782765	168334	45	No	148668781	2.59e-06	0.0004738	GROUP1	hapFLK	1	PLA2R1	38082
2	148744759	148786064	41306	16	No	148778134	2.19e-05	0.00662158	Russian Longhaired	DCMS	1	CD302	2	148614432	148782765	168334	45	No	148668781	2.59e-06	0.0004738	GROUP1	hapFLK	1	PLA2R1	38006
14	14196218	14234184	37967	16	Yes	14216978	9e-06	0.00210901	Baikal	DCMS	3	TCF25 MC1R SPIRE2	14	13594097	15493281	1899185	352	Yes	14231948	0	0	GROUP1	hapFLK	30	MC1R TUBB3 TCF25 DEF8 SPIRE2 DBNDD1 GAS8 FANCA ZNF276 SPATA2L CDK10 SPATA33 CHMP1A DPEP1 SHCBP1 CPNE7 SPG7 VPS35 ORC6 MYLK3 ANKRD11 SLC22A31 CDH15 C16orf87 ACSF3 GPT2 DNAJA2 NETO2 ITFG1 PHKB	37966
14	14196218	14234184	37967	16	Yes	14216978	9e-06	0.00210901	Baikal	DCMS	3	TCF25 MC1R SPIRE2	14	13745714	14796039	1050326	205	Yes	14216978	0	0	All	hapFLK	22	TCF25 MC1R SPIRE2 TUBB3 DEF8 FANCA DBNDD1 GAS8 ZNF276 SPATA2L CDK10 SPATA33 CHMP1A DPEP1 CPNE7 SHCBP1 SPG7 VPS35 ORC6 ANKRD11 SLC22A31 CDH15	37966
25	18841727	19038602	196876	42	No	18952545	1.51e-11	3.92e-08	Edilbai	DCMS	0	NA	25	18690766	18879024	188259	41	No	18824557	7.23e-06	0.00114057	GROUP1	hapFLK	2	EGR2 ADO	37297
11	19490505	19527071	36567	15	No	19498034	1.25e-06	0.000452815	Karachaev	DCMS	2	SARM1 SLC46A1	11	18949590	19704413	754824	170	Yes	19588286	3.71e-06	0.000642021	GROUP1	hapFLK	19	SLC13A2 FOXN1 UNC119 PIGS ALDOC SLC46A1 SPAG5 SARM1 SGK494 VTN KIAA0100 SEBOX TMEM199 POLDIP2 TNFAIP1 IFT20 TMEM97 NLK LYRM9	36566
15	72698511	72764215	65705	16	Yes	72734944	2.95e-05	0.00521389	Karakul	DCMS	0	NA	15	72474317	72734944	260628	50	Yes	72589170	1.01e-06	0.000208527	All	hapFLK	2	ALX4 EXT2	36433
15	72698511	72773586	75076	18	Yes	72735040	4.05e-05	0.00673064	Karachaev	DCMS	0	NA	15	72474317	72734944	260628	50	Yes	72589170	1.01e-06	0.000208527	All	hapFLK	2	ALX4 EXT2	36433
6	37565344	37601754	36411	9	Yes	37594533	7.39e-05	0.0099397	Karakul	DCMS	0	NA	6	34627774	40327101	5699328	1081	Yes	36820314	0	0	GROUP2	hapFLK	25	MEPE IBSP SPP1 PKD2 ABCG2 LAP3 MED28 FAM184B PPM1K DCAF16 NCAPG HERC6 LCORL HERC5 PIGY PYURF HERC3 NAP1L5 FAM13A TIGD2 GPRIN3 SNCA SLIT2 PACRGL KCNIP4	36410
6	37565344	37601754	36411	9	Yes	37594533	7.39e-05	0.0099397	Karakul	DCMS	0	NA	6	34854644	38815160	3960517	763	Yes	37356400	0	0	All	hapFLK	21	LCORL NCAPG DCAF16 FAM184B MED28 LAP3 IBSP MEPE SPP1 PKD2 ABCG2 PPM1K HERC6 HERC5 PIGY PYURF HERC3 NAP1L5 FAM13A TIGD2 GPRIN3	36410
10	31591960	31628099	36140	8	Yes	31613681	2.38e-05	0.00448071	Karachaev	DCMS	1	MTUS2	10	31360044	31708753	348710	95	Yes	31601715	3.23e-05	0.00440172	All	hapFLK	1	MTUS2	36139
10	30061823	30102652	40830	16	Yes	30094217	3.84e-05	0.00589824	Volgograd	DCMS	0	NA	10	28033382	30097392	2064011	473	Yes	29511008	0	0	GROUP2	hapFLK	11	RXFP2 FRY B3GLCT HSPH1 ZAR1L BRCA2 N4BP2L1 N4BP2L2 PDS5B KL STARD13	35569
6	32065278	32362219	296942	60	Yes	32154701	5.87e-09	6.22e-06	Baikal	DCMS	0	NA	6	31628735	32100666	471932	91	Yes	31919366	1.98e-05	0.00290254	All	hapFLK	0	NA	35388
6	32065278	32362219	296942	60	Yes	32154701	5.87e-09	6.22e-06	Baikal	DCMS	0	NA	6	30672105	32100666	1428562	266	Yes	30879052	1.79e-06	0.000559683	GROUP2	hapFLK	2	ATOH1 GRID2	35388
10	31591826	31627066	35241	8	Yes	31613681	8.47e-06	0.00202145	Lezgin	DCMS	1	MTUS2	10	31360044	31708753	348710	95	Yes	31601715	3.23e-05	0.00440172	All	hapFLK	1	MTUS2	35240
6	31919919	31954524	34606	9	Yes	31942963	6.27e-05	0.00940058	Tuva	DCMS	0	NA	6	31628735	32100666	471932	91	Yes	31919366	1.98e-05	0.00290254	All	hapFLK	0	NA	34605
6	31919919	31954524	34606	9	Yes	31942963	6.27e-05	0.00940058	Tuva	DCMS	0	NA	6	30672105	32100666	1428562	266	Yes	30879052	1.79e-06	0.000559683	GROUP2	hapFLK	2	ATOH1 GRID2	34605
3	132831926	132938727	106802	19	Yes	132879646	1.08e-05	0.00242163	Lezgin	DCMS	7	MAP3K12 PCBP2 TARBP2 NPFF PRR13 AMHR2 ATF7	3	132642764	132865845	223082	48	Yes	132799875	7.27e-05	0.0088186	All	hapFLK	3	ATF7 ATP5G2 CALCOCO1	33919
17	4850756	4884077	33322	12	Yes	4868124	2.9e-05	0.00560343	Edilbai	DCMS	1	TMEM154	17	4729635	4922153	192519	54	Yes	4857350	2.77e-05	0.00343745	GROUP1	hapFLK	2	TMEM154 TIGD4	33321
25	18635537	18723829	88293	13	No	18708080	6.19e-05	0.00919282	Karachaev	DCMS	0	NA	25	18690766	18879024	188259	41	No	18824557	7.23e-06	0.00114057	GROUP1	hapFLK	2	EGR2 ADO	33063
6	36805210	36838196	32987	17	Yes	36806261	4.65e-06	0.00126552	Baikal	DCMS	1	MEPE	6	34627774	40327101	5699328	1081	Yes	36820314	0	0	GROUP2	hapFLK	25	MEPE IBSP SPP1 PKD2 ABCG2 LAP3 MED28 FAM184B PPM1K DCAF16 NCAPG HERC6 LCORL HERC5 PIGY PYURF HERC3 NAP1L5 FAM13A TIGD2 GPRIN3 SNCA SLIT2 PACRGL KCNIP4	32986
6	36805210	36838196	32987	17	Yes	36806261	4.65e-06	0.00126552	Baikal	DCMS	1	MEPE	6	34854644	38815160	3960517	763	Yes	37356400	0	0	All	hapFLK	21	LCORL NCAPG DCAF16 FAM184B MED28 LAP3 IBSP MEPE SPP1 PKD2 ABCG2 PPM1K HERC6 HERC5 PIGY PYURF HERC3 NAP1L5 FAM13A TIGD2 GPRIN3	32986
6	36787795	36819450	31656	18	Yes	36805210	2.72e-06	0.00103258	Tuva	DCMS	1	MEPE	6	34627774	40327101	5699328	1081	Yes	36820314	0	0	GROUP2	hapFLK	25	MEPE IBSP SPP1 PKD2 ABCG2 LAP3 MED28 FAM184B PPM1K DCAF16 NCAPG HERC6 LCORL HERC5 PIGY PYURF HERC3 NAP1L5 FAM13A TIGD2 GPRIN3 SNCA SLIT2 PACRGL KCNIP4	31655
6	36787795	36819450	31656	18	Yes	36805210	2.72e-06	0.00103258	Tuva	DCMS	1	MEPE	6	34854644	38815160	3960517	763	Yes	37356400	0	0	All	hapFLK	21	LCORL NCAPG DCAF16 FAM184B MED28 LAP3 IBSP MEPE SPP1 PKD2 ABCG2 PPM1K HERC6 HERC5 PIGY PYURF HERC3 NAP1L5 FAM13A TIGD2 GPRIN3	31655
13	49921155	50238702	317548	35	Yes	50132842	3.05e-06	0.00094444	Karachaev	DCMS	0	NA	13	48918153	49952453	1034301	102	Yes	49254181	3.66e-05	0.00669576	GROUP2	hapFLK	2	BLOC1S5 UBA52	31298
10	29219190	29249983	30794	8	Yes	29232656	3.59e-05	0.00546702	Kulundin	DCMS	0	NA	10	28033382	30097392	2064011	473	Yes	29511008	0	0	GROUP2	hapFLK	11	RXFP2 FRY B3GLCT HSPH1 ZAR1L BRCA2 N4BP2L1 N4BP2L2 PDS5B KL STARD13	30793
10	29219190	29249983	30794	8	Yes	29232656	3.59e-05	0.00546702	Kulundin	DCMS	0	NA	10	28160769	30004053	1843285	433	Yes	29501426	0	0	GROUP1	hapFLK	10	RXFP2 FRY B3GLCT ZAR1L BRCA2 N4BP2L1 N4BP2L2 PDS5B KL STARD13	30793
10	29219190	29249983	30794	8	Yes	29232656	3.59e-05	0.00546702	Kulundin	DCMS	0	NA	10	25158372	30132501	4974130	1087	Yes	29517383	0	0	All	hapFLK	18	RXFP2 FRY B3GLCT HSPH1 ZAR1L BRCA2 N4BP2L1 N4BP2L2 PDS5B KL STARD13 RFC3 NBEA MAB21L1 DCLK1 SOHLH2 SPART CCNA1	30793
2	53171003	53314864	143862	24	Yes	53232386	2.03e-05	0.00447894	Groznensk	DCMS	0	NA	2	52987794	53201647	213854	53	Yes	53054469	7.13e-05	0.00868334	All	hapFLK	8	FAM214B STOML2 PIGO FANCG VCP C9orf131 DNAJB5 UNC13B	30644
6	35827585	35858138	30554	9	Yes	35828349	6.28e-05	0.0095364	Krasnoyarsk	DCMS	0	NA	6	34627774	40327101	5699328	1081	Yes	36820314	0	0	GROUP2	hapFLK	25	MEPE IBSP SPP1 PKD2 ABCG2 LAP3 MED28 FAM184B PPM1K DCAF16 NCAPG HERC6 LCORL HERC5 PIGY PYURF HERC3 NAP1L5 FAM13A TIGD2 GPRIN3 SNCA SLIT2 PACRGL KCNIP4	30553
6	35827585	35858138	30554	9	Yes	35828349	6.28e-05	0.0095364	Krasnoyarsk	DCMS	0	NA	6	34854644	38815160	3960517	763	Yes	37356400	0	0	All	hapFLK	21	LCORL NCAPG DCAF16 FAM184B MED28 LAP3 IBSP MEPE SPP1 PKD2 ABCG2 PPM1K HERC6 HERC5 PIGY PYURF HERC3 NAP1L5 FAM13A TIGD2 GPRIN3	30553
8	87751458	87781727	30270	9	Yes	87761218	1.82e-05	0.00364992	Karachaev	DCMS	0	NA	8	87522723	88000831	478109	111	Yes	87884021	0	0	All	hapFLK	1	T	30269
8	87751458	87781727	30270	9	Yes	87761218	1.82e-05	0.00364992	Karachaev	DCMS	0	NA	8	87336723	88136350	799628	179	Yes	87884127	0	0	GROUP1	hapFLK	3	T RPS6KA2 PDE10A	30269
2	35904503	35933887	29385	9	Yes	35919974	6.98e-05	0.00990819	Altai Mountain	DCMS	1	IDNK	2	35412247	36059946	647700	133	Yes	35575300	7.26e-07	0.000153169	GROUP1	hapFLK	6	C9orf64 RMI1 KIF27 GKAP1 UBQLN1 IDNK	29384
20	17060837	17289552	228716	52	Yes	17125114	1.42e-06	0.000613404	Karakul	DCMS	11	TJAP1 LRRC73 YIPF3 POLR1C DLK2 ABCC10 XPO5 POLH GTPBP2 MAD2L1BP RSPH9	20	17260233	17547225	286993	49	Yes	17380327	1.33e-07	3.36e-05	GROUP1	hapFLK	2	VEGFA MRPS18A	29319
20	17060837	17289552	228716	52	Yes	17125114	1.42e-06	0.000613404	Karakul	DCMS	11	TJAP1 LRRC73 YIPF3 POLR1C DLK2 ABCC10 XPO5 POLH GTPBP2 MAD2L1BP RSPH9	20	17260233	17547225	286993	52	Yes	17451295	7.37e-07	0.000157146	All	hapFLK	2	VEGFA MRPS18A	29319
6	32071374	32308495	237122	47	Yes	32127244	2.67e-07	0.000125635	Kulundin	DCMS	0	NA	6	31628735	32100666	471932	91	Yes	31919366	1.98e-05	0.00290254	All	hapFLK	0	NA	29292
6	32071374	32308495	237122	47	Yes	32127244	2.67e-07	0.000125635	Kulundin	DCMS	0	NA	6	30672105	32100666	1428562	266	Yes	30879052	1.79e-06	0.000559683	GROUP2	hapFLK	2	ATOH1 GRID2	29292
15	72705673	72800500	94828	21	Yes	72753463	1.72e-08	1.66e-05	Lezgin	DCMS	0	NA	15	72474317	72734944	260628	50	Yes	72589170	1.01e-06	0.000208527	All	hapFLK	2	ALX4 EXT2	29271
10	28114318	28189289	74972	18	Yes	28155865	9.92e-06	0.00390709	Romanov	DCMS	0	NA	10	28160769	30004053	1843285	433	Yes	29501426	0	0	GROUP1	hapFLK	10	RXFP2 FRY B3GLCT ZAR1L BRCA2 N4BP2L1 N4BP2L2 PDS5B KL STARD13	28520
6	69957120	69985415	28296	6	Yes	69969222	1.23e-05	0.00307101	Groznensk	DCMS	0	NA	6	69662402	70594934	932533	194	Yes	69944974	0	0	GROUP1	hapFLK	3	PDGFRA KIT KDR	28295
6	69957120	69985415	28296	6	Yes	69969222	1.23e-05	0.00307101	Groznensk	DCMS	0	NA	6	69839170	70851459	1012290	218	Yes	69995673	1.44e-10	5.07e-08	All	hapFLK	4	KIT KDR SRD5A3 TMEM165	28295
16	32421232	32464411	43180	7	Yes	32448972	6.24e-06	0.00149987	Volgograd	DCMS	0	NA	16	32036842	32449110	412269	75	Yes	32196927	2.48e-06	0.000456201	GROUP1	hapFLK	0	NA	27878
1	104954670	105038215	83546	14	Yes	105013357	3.71e-05	0.00938572	Russian Longhaired	DCMS	1	MEF2D	1	103239232	104982466	1743235	399	Yes	104006029	9.41e-08	4.35e-05	GROUP2	hapFLK	58	SCAMP3 FAM189B CLK2 HCN3 GBA PKLR MTX1 THBS3 MUC1 TRIM46 RUSC1 KRTCAP2 DPM3 SLC50A1 EFNA1 AL691442.1 EFNA4 ADAM15 DCST1 ASH1L DCST2 ZBTB7B LENEP FLAD1 CKS1B SHC1 PBXIP1 ANP32B PMVK DAP3 MSTO1 GON4L KCNN3 SYT11 RIT1 KHDC4 RXFP4 ARHGEF2 ADAR SSR2 CHRNB2 RPL35A UBE2Q1 UBQLN4 LAMTOR2 RAB25 TDRD10 MEX3A SHE LMNA SEMA4A IL6R SLC25A44 PMF1 BGLAP PAQR6 SMG5 TMEM79	27796
3	153774425	153914850	140426	21	Yes	153884725	2.72e-07	0.000131429	Baikal	DCMS	0	NA	3	153887593	154325055	437463	82	Yes	154140379	1.73e-09	6.72e-07	GROUP1	hapFLK	1	MSRB3	27257
14	14207502	14234184	26683	11	Yes	14227752	3.43e-05	0.00586578	Altai Mountain	DCMS	2	MC1R TCF25	14	13594097	15493281	1899185	352	Yes	14231948	0	0	GROUP1	hapFLK	30	MC1R TUBB3 TCF25 DEF8 SPIRE2 DBNDD1 GAS8 FANCA ZNF276 SPATA2L CDK10 SPATA33 CHMP1A DPEP1 SHCBP1 CPNE7 SPG7 VPS35 ORC6 MYLK3 ANKRD11 SLC22A31 CDH15 C16orf87 ACSF3 GPT2 DNAJA2 NETO2 ITFG1 PHKB	26682
14	14207502	14234184	26683	11	Yes	14227752	3.43e-05	0.00586578	Altai Mountain	DCMS	2	MC1R TCF25	14	13745714	14796039	1050326	205	Yes	14216978	0	0	All	hapFLK	22	TCF25 MC1R SPIRE2 TUBB3 DEF8 FANCA DBNDD1 GAS8 ZNF276 SPATA2L CDK10 SPATA33 CHMP1A DPEP1 CPNE7 SHCBP1 SPG7 VPS35 ORC6 ANKRD11 SLC22A31 CDH15	26682
8	88105777	88132262	26486	13	No	88126673	1.97e-05	0.00384474	Baikal	DCMS	1	RPS6KA2	8	87336723	88136350	799628	179	Yes	87884127	0	0	GROUP1	hapFLK	3	T RPS6KA2 PDE10A	26485
6	34321055	34347284	26230	9	Yes	34326552	3.65e-05	0.00649092	Krasnoyarsk	DCMS	1	CCSER1	6	34291249	34841545	550297	128	Yes	34676050	2.59e-05	0.00364608	All	hapFLK	1	MMRN1	26229
6	34321055	34347284	26230	9	Yes	34326552	3.65e-05	0.00649092	Krasnoyarsk	DCMS	1	CCSER1	6	33283967	34603131	1319165	238	Yes	33593846	4.06e-06	0.00108582	GROUP2	hapFLK	1	CCSER1	26229
13	34917756	35125903	208148	51	Yes	34972182	8.74e-12	6.21e-08	Karakul	DCMS	0	NA	13	35101283	35505356	404074	81	Yes	35378935	2.04e-06	0.000384867	GROUP1	hapFLK	1	WAC	24620
1	104120239	104144440	24202	8	Yes	104137163	1.12e-05	0.00278699	Buubei	DCMS	1	ASH1L	1	103222968	104530783	1307816	293	Yes	103484963	8.31e-08	2.1e-05	All	hapFLK	39	ADAR KCNN3 CHRNB2 UBE2Q1 TDRD10 SHE PMVK IL6R PBXIP1 SHC1 CKS1B FLAD1 LENEP ZBTB7B DCST2 DCST1 ADAM15 EFNA4 AL691442.1 EFNA1 SLC50A1 DPM3 KRTCAP2 TRIM46 MUC1 THBS3 MTX1 GBA FAM189B SCAMP3 CLK2 HCN3 PKLR RUSC1 ASH1L ANP32B DAP3 MSTO1 GON4L	24201
1	104120239	104144440	24202	8	Yes	104137163	1.12e-05	0.00278699	Buubei	DCMS	1	ASH1L	1	103239232	104982466	1743235	399	Yes	104006029	9.41e-08	4.35e-05	GROUP2	hapFLK	58	SCAMP3 FAM189B CLK2 HCN3 GBA PKLR MTX1 THBS3 MUC1 TRIM46 RUSC1 KRTCAP2 DPM3 SLC50A1 EFNA1 AL691442.1 EFNA4 ADAM15 DCST1 ASH1L DCST2 ZBTB7B LENEP FLAD1 CKS1B SHC1 PBXIP1 ANP32B PMVK DAP3 MSTO1 GON4L KCNN3 SYT11 RIT1 KHDC4 RXFP4 ARHGEF2 ADAR SSR2 CHRNB2 RPL35A UBE2Q1 UBQLN4 LAMTOR2 RAB25 TDRD10 MEX3A SHE LMNA SEMA4A IL6R SLC25A44 PMF1 BGLAP PAQR6 SMG5 TMEM79	24201
6	33050789	33308023	257235	55	Yes	33219065	1.99e-07	0.000106201	Volgograd	DCMS	0	NA	6	33283967	34603131	1319165	238	Yes	33593846	4.06e-06	0.00108582	GROUP2	hapFLK	1	CCSER1	24056
13	49280840	49599675	318836	30	Yes	49451091	1.82e-08	2.49e-05	Karakul	DCMS	0	NA	13	48433531	49304785	871255	124	Yes	48918153	2.57e-09	9.62e-07	GROUP1	hapFLK	3	PPP1CC BLOC1S5 BMP2	23945
3	129818498	129842265	23768	6	Yes	129841220	1.73e-05	0.00340934	Lezgin	DCMS	1	CRADD	3	129632394	130234163	601770	99	Yes	129789135	5.82e-09	2e-06	GROUP1	hapFLK	3	SOCS2 CRADD MRPL42	23767
3	153774425	153914850	140426	21	Yes	153884725	2.72e-07	0.000131429	Baikal	DCMS	0	NA	3	153891342	154468959	577618	103	Yes	154139378	8.55e-09	2.43e-06	All	hapFLK	1	MSRB3	23508
7	89182510	89263176	80667	22	No	89201097	1.44e-05	0.00300176	Lezgin	DCMS	1	CEP128	7	89240203	89814143	573941	121	Yes	89568946	8.47e-08	2.26e-05	GROUP1	hapFLK	4	STON2 GTF2A1 SEL1L TSHR	22973
13	49725543	49863182	137640	13	Yes	49810977	1.36e-05	0.00319191	Buubei	DCMS	1	UBA52	13	47979590	49748496	1768907	253	Yes	48795112	1.35e-13	7.29e-11	All	hapFLK	3	PPP1CC BMP2 BLOC1S5	22953
11	19485190	19507945	22756	9	No	19494262	3.14e-05	0.00526193	Lezgin	DCMS	1	SARM1	11	18949590	19704413	754824	170	Yes	19588286	3.71e-06	0.000642021	GROUP1	hapFLK	19	SLC13A2 FOXN1 UNC119 PIGS ALDOC SLC46A1 SPAG5 SARM1 SGK494 VTN KIAA0100 SEBOX TMEM199 POLDIP2 TNFAIP1 IFT20 TMEM97 NLK LYRM9	22755
6	39692731	39713559	20829	7	Yes	39699024	5.73e-05	0.00807897	Lezgin	DCMS	0	NA	6	34627774	40327101	5699328	1081	Yes	36820314	0	0	GROUP2	hapFLK	25	MEPE IBSP SPP1 PKD2 ABCG2 LAP3 MED28 FAM184B PPM1K DCAF16 NCAPG HERC6 LCORL HERC5 PIGY PYURF HERC3 NAP1L5 FAM13A TIGD2 GPRIN3 SNCA SLIT2 PACRGL KCNIP4	20828
6	39692731	39713559	20829	7	Yes	39699024	5.73e-05	0.00807897	Lezgin	DCMS	0	NA	6	39182219	40263443	1081225	240	Yes	39699024	1.94e-06	0.000372922	All	hapFLK	3	SLIT2 PACRGL KCNIP4	20828
10	27034127	27054806	20680	7	Yes	27050253	6.57e-05	0.00967696	Tuva	DCMS	0	NA	10	25189862	28015366	2825505	554	Yes	26784033	1.91e-10	1.42e-07	GROUP2	hapFLK	7	NBEA MAB21L1 RFC3 DCLK1 SOHLH2 SPART CCNA1	20679
10	27034127	27054806	20680	7	Yes	27050253	6.57e-05	0.00967696	Tuva	DCMS	0	NA	10	25158372	30132501	4974130	1087	Yes	29517383	0	0	All	hapFLK	18	RXFP2 FRY B3GLCT HSPH1 ZAR1L BRCA2 N4BP2L1 N4BP2L2 PDS5B KL STARD13 RFC3 NBEA MAB21L1 DCLK1 SOHLH2 SPART CCNA1	20679
10	27994797	28122923	128127	31	Yes	28089958	1.58e-05	0.00296878	Kulundin	DCMS	0	NA	10	25189862	28015366	2825505	554	Yes	26784033	1.91e-10	1.42e-07	GROUP2	hapFLK	7	NBEA MAB21L1 RFC3 DCLK1 SOHLH2 SPART CCNA1	20569
10	26145770	26165519	19750	6	Yes	26154685	5.2e-06	0.00128027	Kulundin	DCMS	1	NBEA	10	25189862	28015366	2825505	554	Yes	26784033	1.91e-10	1.42e-07	GROUP2	hapFLK	7	NBEA MAB21L1 RFC3 DCLK1 SOHLH2 SPART CCNA1	19749
10	26145770	26165519	19750	6	Yes	26154685	5.2e-06	0.00128027	Kulundin	DCMS	1	NBEA	10	25158372	30132501	4974130	1087	Yes	29517383	0	0	All	hapFLK	18	RXFP2 FRY B3GLCT HSPH1 ZAR1L BRCA2 N4BP2L1 N4BP2L2 PDS5B KL STARD13 RFC3 NBEA MAB21L1 DCLK1 SOHLH2 SPART CCNA1	19749
10	26145770	26165519	19750	6	Yes	26165519	6.89e-05	0.00974317	Baikal	DCMS	1	NBEA	10	25189862	28015366	2825505	554	Yes	26784033	1.91e-10	1.42e-07	GROUP2	hapFLK	7	NBEA MAB21L1 RFC3 DCLK1 SOHLH2 SPART CCNA1	19749
10	26145770	26165519	19750	6	Yes	26165519	6.89e-05	0.00974317	Baikal	DCMS	1	NBEA	10	25158372	30132501	4974130	1087	Yes	29517383	0	0	All	hapFLK	18	RXFP2 FRY B3GLCT HSPH1 ZAR1L BRCA2 N4BP2L1 N4BP2L2 PDS5B KL STARD13 RFC3 NBEA MAB21L1 DCLK1 SOHLH2 SPART CCNA1	19749
11	54635849	54654202	18354	17	No	54644051	2.45e-05	0.00482064	Buubei	DCMS	2	EVPL CDK3	11	54228401	54767935	539535	137	No	54659060	5.47e-08	2.68e-05	GROUP2	hapFLK	19	CDK3 TEN1-CDK3 EVPL ACOX1 SRP68 FBF1 GALR2 ZACN MRPL38 EXOC7 TRIM65 FOXJ1 RNF157 ATP5L UBALD2 QRICH2 PRPSAP1 SPHK1 UBE2O	18353
11	54635849	54654202	18354	17	No	54644051	2.45e-05	0.00482064	Buubei	DCMS	2	EVPL CDK3	11	54285103	54767935	482833	130	No	54657146	2.04e-12	9.63e-10	All	hapFLK	15	CDK3 TEN1-CDK3 EVPL ACOX1 SRP68 FBF1 GALR2 ZACN EXOC7 MRPL38 TRIM65 TRIM47 FOXJ1 RNF157 ATP5L	18353
2	35557446	35575300	17855	9	No	35564869	4.59e-06	0.00235226	Romanov	DCMS	1	C9orf64*	2	35412247	36059946	647700	133	Yes	35575300	7.26e-07	0.000153169	GROUP1	hapFLK	6	C9orf64 RMI1 KIF27 GKAP1 UBQLN1 IDNK	17854
11	54610304	54627343	17040	6	No	54623543	1.82e-05	0.00399355	Edilbai	DCMS	1	SRP68	11	54228401	54767935	539535	137	No	54659060	5.47e-08	2.68e-05	GROUP2	hapFLK	19	CDK3 TEN1-CDK3 EVPL ACOX1 SRP68 FBF1 GALR2 ZACN MRPL38 EXOC7 TRIM65 FOXJ1 RNF157 ATP5L UBALD2 QRICH2 PRPSAP1 SPHK1 UBE2O	17039
11	54610304	54627343	17040	6	No	54623543	1.82e-05	0.00399355	Edilbai	DCMS	1	SRP68	11	54285103	54767935	482833	130	No	54657146	2.04e-12	9.63e-10	All	hapFLK	15	CDK3 TEN1-CDK3 EVPL ACOX1 SRP68 FBF1 GALR2 ZACN EXOC7 MRPL38 TRIM65 TRIM47 FOXJ1 RNF157 ATP5L	17039
6	30379934	30688209	308276	64	Yes	30584488	1.88e-11	1.11e-07	Krasnoyarsk	DCMS	1	SMARCAD1	6	30672105	32100666	1428562	266	Yes	30879052	1.79e-06	0.000559683	GROUP2	hapFLK	2	ATOH1 GRID2	16104
8	88116725	88132262	15538	7	No	88126673	3.52e-05	0.00537633	Kulundin	DCMS	1	RPS6KA2	8	87336723	88136350	799628	179	Yes	87884127	0	0	GROUP1	hapFLK	3	T RPS6KA2 PDE10A	15537
15	72698511	72764215	65705	16	Yes	72734944	2.95e-05	0.00521389	Karakul	DCMS	0	NA	15	72464489	72713691	249203	46	Yes	72556582	2.17e-05	0.00279837	GROUP1	hapFLK	2	ALX4 EXT2	15180
15	72698511	72773586	75076	18	Yes	72735040	4.05e-05	0.00673064	Karachaev	DCMS	0	NA	15	72464489	72713691	249203	46	Yes	72556582	2.17e-05	0.00279837	GROUP1	hapFLK	2	ALX4 EXT2	15180
19	2518787	2583889	65103	17	Yes	2554673	3.19e-07	0.000170996	Edilbai	DCMS	0	NA	19	2133601	2533186	399586	76	Yes	2351105	5.2e-07	0.000113385	GROUP1	hapFLK	0	NA	14399
6	69957120	69970399	13280	4	Yes	69969222	2.04e-05	0.00422155	Tuva	DCMS	0	NA	6	69662402	70594934	932533	194	Yes	69944974	0	0	GROUP1	hapFLK	3	PDGFRA KIT KDR	13279
6	69957120	69970399	13280	4	Yes	69969222	2.04e-05	0.00422155	Tuva	DCMS	0	NA	6	69839170	70851459	1012290	218	Yes	69995673	1.44e-10	5.07e-08	All	hapFLK	4	KIT KDR SRD5A3 TMEM165	13279
2	119259365	119272611	13247	5	Yes	119270551	3.8e-05	0.00930102	Romanov	DCMS	1	COL3A1	2	119082940	119382242	299303	72	Yes	119302774	1.31e-10	5.8e-08	GROUP1	hapFLK	2	COL3A1 COL5A2	13246
2	119259365	119272611	13247	5	Yes	119270551	3.8e-05	0.00930102	Romanov	DCMS	1	COL3A1	2	119132008	119325341	193334	49	Yes	119302774	7.94e-06	0.00131164	All	hapFLK	2	COL3A1 COL5A2	13246
13	48335841	48446048	110208	26	Yes	48368791	1.07e-07	0.000101319	Tuva	DCMS	0	NA	13	48433531	49304785	871255	124	Yes	48918153	2.57e-09	9.62e-07	GROUP1	hapFLK	3	PPP1CC BLOC1S5 BMP2	12517
2	35583276	35595662	12387	4	No	35585467	5.74e-06	0.00274376	Romanov	DCMS	1	KIF27*	2	35412247	36059946	647700	133	Yes	35575300	7.26e-07	0.000153169	GROUP1	hapFLK	6	C9orf64 RMI1 KIF27 GKAP1 UBQLN1 IDNK	12386
11	54639666	54650066	10401	12	No	54645530	2.37e-05	0.00482447	Edilbai	DCMS	1	EVPL	11	54228401	54767935	539535	137	No	54659060	5.47e-08	2.68e-05	GROUP2	hapFLK	19	CDK3 TEN1-CDK3 EVPL ACOX1 SRP68 FBF1 GALR2 ZACN MRPL38 EXOC7 TRIM65 FOXJ1 RNF157 ATP5L UBALD2 QRICH2 PRPSAP1 SPHK1 UBE2O	10400
11	54639666	54650066	10401	12	No	54645530	2.37e-05	0.00482447	Edilbai	DCMS	1	EVPL	11	54285103	54767935	482833	130	No	54657146	2.04e-12	9.63e-10	All	hapFLK	15	CDK3 TEN1-CDK3 EVPL ACOX1 SRP68 FBF1 GALR2 ZACN EXOC7 MRPL38 TRIM65 TRIM47 FOXJ1 RNF157 ATP5L	10400
15	72705673	72800500	94828	21	Yes	72753463	1.72e-08	1.66e-05	Lezgin	DCMS	0	NA	15	72464489	72713691	249203	46	Yes	72556582	2.17e-05	0.00279837	GROUP1	hapFLK	2	ALX4 EXT2	8018
3	130168151	130175272	7122	5	Yes	130175272	4.22e-05	0.00686109	Baikal	DCMS	0	NA	3	129632394	130234163	601770	99	Yes	129789135	5.82e-09	2e-06	GROUP1	hapFLK	3	SOCS2 CRADD MRPL42	7121
3	132831926	132837817	5892	3	Yes	132836308	4.78e-05	0.00875151	Salsk	DCMS	1	ATF7	3	132241555	132936300	694746	118	Yes	132444146	4.33e-07	9.65e-05	GROUP1	hapFLK	16	HOXC13 HOXC12 HOXC11 HOXC10 HOXC9 HOXC8 HOXC6 AC012531.3 HOXC4 CALCOCO1 ATP5G2 ATF7 NPFF TARBP2 MAP3K12 PCBP2	5891
3	132831926	132837817	5892	3	Yes	132836308	4.78e-05	0.00875151	Salsk	DCMS	1	ATF7	3	132642764	132865845	223082	48	Yes	132799875	7.27e-05	0.0088186	All	hapFLK	3	ATF7 ATP5G2 CALCOCO1	5891
1	103576138	103580250	4113	2	Yes	103580250	6.99e-06	0.00297856	Russian Longhaired	DCMS	0	NA	1	103222968	104530783	1307816	293	Yes	103484963	8.31e-08	2.1e-05	All	hapFLK	39	ADAR KCNN3 CHRNB2 UBE2Q1 TDRD10 SHE PMVK IL6R PBXIP1 SHC1 CKS1B FLAD1 LENEP ZBTB7B DCST2 DCST1 ADAM15 EFNA4 AL691442.1 EFNA1 SLC50A1 DPM3 KRTCAP2 TRIM46 MUC1 THBS3 MTX1 GBA FAM189B SCAMP3 CLK2 HCN3 PKLR RUSC1 ASH1L ANP32B DAP3 MSTO1 GON4L	4112
1	103576138	103580250	4113	2	Yes	103580250	6.99e-06	0.00297856	Russian Longhaired	DCMS	0	NA	1	103239232	104982466	1743235	399	Yes	104006029	9.41e-08	4.35e-05	GROUP2	hapFLK	58	SCAMP3 FAM189B CLK2 HCN3 GBA PKLR MTX1 THBS3 MUC1 TRIM46 RUSC1 KRTCAP2 DPM3 SLC50A1 EFNA1 AL691442.1 EFNA4 ADAM15 DCST1 ASH1L DCST2 ZBTB7B LENEP FLAD1 CKS1B SHC1 PBXIP1 ANP32B PMVK DAP3 MSTO1 GON4L KCNN3 SYT11 RIT1 KHDC4 RXFP4 ARHGEF2 ADAR SSR2 CHRNB2 RPL35A UBE2Q1 UBQLN4 LAMTOR2 RAB25 TDRD10 MEX3A SHE LMNA SEMA4A IL6R SLC25A44 PMF1 BGLAP PAQR6 SMG5 TMEM79	4112
14	10657567	10939666	282100	59	Yes	10797980	2.23e-10	3.77e-07	Edilbai	DCMS	1	FAM92B	14	10936498	11230301	293804	57	Yes	11140783	6.9e-06	0.00109709	GROUP1	hapFLK	3	GINS2 GSE1 C16orf74	3168
6	33170415	33286829	116415	27	Yes	33219065	5.18e-08	3.6e-05	Baikal	DCMS	0	NA	6	33283967	34603131	1319165	238	Yes	33593846	4.06e-06	0.00108582	GROUP2	hapFLK	1	CCSER1	2862
6	35674186	39185004	3510819	733	Yes	36252722	1.34e-14	8.04e-10	Volgograd	DCMS	19	HERC6 HERC5 PIGY PYURF PPM1K HERC3 NAP1L5 ABCG2 FAM13A PKD2 SPP1 MEPE IBSP LAP3 MED28 FAM184B DCAF16 NCAPG LCORL	6	39182219	40263443	1081225	240	Yes	39699024	1.94e-06	0.000372922	All	hapFLK	3	SLIT2 PACRGL KCNIP4	2785
1	103563898	103565095	1198	2	Yes	103565095	4.41e-06	0.00214751	Russian Longhaired	DCMS	0	NA	1	103222968	104530783	1307816	293	Yes	103484963	8.31e-08	2.1e-05	All	hapFLK	39	ADAR KCNN3 CHRNB2 UBE2Q1 TDRD10 SHE PMVK IL6R PBXIP1 SHC1 CKS1B FLAD1 LENEP ZBTB7B DCST2 DCST1 ADAM15 EFNA4 AL691442.1 EFNA1 SLC50A1 DPM3 KRTCAP2 TRIM46 MUC1 THBS3 MTX1 GBA FAM189B SCAMP3 CLK2 HCN3 PKLR RUSC1 ASH1L ANP32B DAP3 MSTO1 GON4L	1197
1	103563898	103565095	1198	2	Yes	103565095	4.41e-06	0.00214751	Russian Longhaired	DCMS	0	NA	1	103239232	104982466	1743235	399	Yes	104006029	9.41e-08	4.35e-05	GROUP2	hapFLK	58	SCAMP3 FAM189B CLK2 HCN3 GBA PKLR MTX1 THBS3 MUC1 TRIM46 RUSC1 KRTCAP2 DPM3 SLC50A1 EFNA1 AL691442.1 EFNA4 ADAM15 DCST1 ASH1L DCST2 ZBTB7B LENEP FLAD1 CKS1B SHC1 PBXIP1 ANP32B PMVK DAP3 MSTO1 GON4L KCNN3 SYT11 RIT1 KHDC4 RXFP4 ARHGEF2 ADAR SSR2 CHRNB2 RPL35A UBE2Q1 UBQLN4 LAMTOR2 RAB25 TDRD10 MEX3A SHE LMNA SEMA4A IL6R SLC25A44 PMF1 BGLAP PAQR6 SMG5 TMEM79	1197
10	28905889	28906675	787	5	Yes	28906148	6.48e-05	0.0095915	Tuva	DCMS	1	BRCA2	10	28033382	30097392	2064011	473	Yes	29511008	0	0	GROUP2	hapFLK	11	RXFP2 FRY B3GLCT HSPH1 ZAR1L BRCA2 N4BP2L1 N4BP2L2 PDS5B KL STARD13	786
10	28905889	28906675	787	5	Yes	28906148	6.48e-05	0.0095915	Tuva	DCMS	1	BRCA2	10	28160769	30004053	1843285	433	Yes	29501426	0	0	GROUP1	hapFLK	10	RXFP2 FRY B3GLCT ZAR1L BRCA2 N4BP2L1 N4BP2L2 PDS5B KL STARD13	786
10	28905889	28906675	787	5	Yes	28906148	6.48e-05	0.0095915	Tuva	DCMS	1	BRCA2	10	25158372	30132501	4974130	1087	Yes	29517383	0	0	All	hapFLK	18	RXFP2 FRY B3GLCT HSPH1 ZAR1L BRCA2 N4BP2L1 N4BP2L2 PDS5B KL STARD13 RFC3 NBEA MAB21L1 DCLK1 SOHLH2 SPART CCNA1	786
6	37451002	37521846	70845	8	Yes	37478366	3.84e-05	0.00664168	Buubei	DCMS	0	NA	6	37250794	37451479	200686	31	Yes	37334001	8.44e-05	0.0085752	GROUP1	hapFLK	3	NCAPG DCAF16 FAM184B	477
9	77865864	77940494	74631	17	Yes	77895152	4.09e-08	3.32e-05	Groznensk	DCMS	1	OSR2	9	77238302	77866279	627978	71	Yes	77486004	3.75e-06	0.000648121	GROUP1	hapFLK	2	VPS13B ARPC1A	415
2	35543294	35543294	1	1	Yes	35543294	3.71e-05	0.00913806	Romanov	DCMS	1	RMI1*	2	35412247	36059946	647700	133	Yes	35575300	7.26e-07	0.000153169	GROUP1	hapFLK	6	C9orf64 RMI1 KIF27 GKAP1 UBQLN1 IDNK	1
