# Supplementary material for: High-density genotyping reveals signatures of selection related to acclimation and economically important traits in 15 local sheep breeds from Russia
Source: BMC Genomics. 2019 May 8;20(Suppl 3):294. doi: 10.1186/s12864-019-5537-0 (PMC7227232; doi:10.1186/s12864-019-5537-0)
Supplement: Supplementary file 2 — Putatively selected regions in genomes of 15 Russian sheep breeds as detected by the hapFLK and DCMS approaches. (XLSX 300 kb) [file 12864_2019_5537_MOESM2_ESM.xlsx]

## Sheet: Sheet1
Additional file 2. Putatively selected regions in genomes of 15 Russian sheep breeds as detected by the hapFLK and DCMS approaches
OAR	Region Start	Region End	Size	No. SNPs	Overlapping known regions	Most Significant SNP	P-value	Q-value	Breed/Group	Method	No. Genes	Genes
1	336789	413880	77092	23	No	394914	2.44e-05	0.00459482	Altai Mountain	DCMS	0
1	5311656	5452564	140909	41	No	5339495	5.23e-06	0.000868289	GROUP1	hapFLK	1	AGAP6
1	5550148	5567013	16866	7	No	5561346	4.66e-05	0.00860812	Salsk	DCMS	0
1	7770080	7790111	20032	9	No	7781004	3.5e-05	0.00663608	Groznensk	DCMS	0
1	7781004	7821939	40936	11	No	7791752	4.26e-05	0.00989587	Romanov	DCMS	0
1	10023070	10192417	169348	32	No	10059227	4.31e-08	3.1e-05	Baikal	DCMS	1	ZMYM4
1	10059049	10215306	156258	31	No	10121743	3.74e-08	3.14e-05	Edilbai	DCMS	0
1	10059049	10127470	68422	15	No	10095115	5.71e-05	0.00878526	Tuva	DCMS	1	ZMYM4
1	10228694	10297299	68606	12	No	10267023	2.97e-05	0.00615859	Salsk	DCMS	1	KIAA0319L
1	10468079	10498695	30617	18	No	10477468	5.43e-05	0.00858462	Krasnoyarsk	DCMS	1	CLSPN
1	20152891	20250859	97969	20	Yes	20214486	4.64e-06	0.00158633	Salsk	DCMS	0
1	20402690	20543029	140340	19	No	20483675	9.94e-07	0.000512872	Buubei	DCMS	1	AL358075.4
1	20404287	20639602	235316	32	No	20543029	4.44e-08	3.5e-05	Altai Mountain	DCMS	5	TSPAN1 POMGNT1 LURAP1 RAD54L AL358075.4
1	20471237	20543029	71793	14	No	20536524	9.1e-06	0.00194124	Kulundin	DCMS	1	AL358075.4
1	20473354	20543029	69676	13	No	20497138	6.74e-05	0.00892427	Volgograd	DCMS	1	AL358075.4
1	20483675	20543029	59355	12	No	20497319	5.82e-05	0.00957082	Groznensk	DCMS	1	AL358075.4
1	20792310	20905961	113652	29	No	20855002	6.64e-09	8.82e-06	Krasnoyarsk	DCMS	3	DMBX1 KNCN MKNK1
1	21369781	21508739	138959	31	No	21495315	1.5e-06	0.000537446	Altai Mountain	DCMS	3	PDZK1IP1 CYP4X1 CYP4A22
1	21372788	21502671	129884	25	No	21400102	6.29e-07	0.000255996	Baikal	DCMS	3	CYP4A22 CYP4X1 PDZK1IP1
1	24854767	25063795	209029	23	Yes	24914621	3.08e-05	0.00536902	Karakul	DCMS	1	FAF1
1	25514132	25643415	129284	27	No	25552735	5.4e-05	0.00840042	Buubei	DCMS	2	TTC39A EPS15
1	25659800	25756639	96840	16	No	25710169	1.29e-05	0.00307192	Buubei	DCMS	0
1	26565739	26659540	93802	17	No	26639102	5.44e-06	0.00171531	Buubei	DCMS	1	ZCCHC11
1	27525087	27631738	106652	26	Yes	27585663	2.22e-09	3.63e-06	Krasnoyarsk	DCMS	1	LRP8
1	27532288	27631738	99451	25	Yes	27585663	7.22e-10	1.19e-06	Baikal	DCMS	1	LRP8
1	27533356	27606495	73140	20	Yes	27585663	1.41e-07	8.2e-05	Volgograd	DCMS	1	LRP8
1	27759801	27952960	193160	46	Yes	27865496	1.01e-08	1.01e-05	Edilbai	DCMS	1	GLIS1
1	27775891	28080794	304904	69	Yes	27865496	6.98e-15	1.94e-10	Tuva	DCMS	2	GLIS1 NDC1
1	27815183	28080794	265612	58	Yes	28053649	3.79e-07	0.00025073	Buubei	DCMS	2	NDC1 GLIS1
1	28279195	28327761	48567	20	Yes	28317137	7.74e-06	0.00216438	Tuva	DCMS	2	TMEM59 TCEANC2
1	28918937	28998207	79271	27	Yes	28950878	4.15e-07	0.000192242	Karachaev	DCMS	3	PARS2 TTC4 TTC22
1	37734070	37865971	131902	27	Yes	37774956	1.43e-05	0.00275009	Kulundin	DCMS	1	ATG4C
1	37734070	37858931	124862	25	Yes	37799417	1.65e-07	9.12e-05	Volgograd	DCMS	1	ATG4C
1	37765993	37819826	53834	10	Yes	37799417	3.53e-05	0.00598229	Altai Mountain	DCMS	1	ATG4C
1	45673943	45720083	46141	9	No	45698369	2.96e-05	0.00522339	Karakul	DCMS	1	ANKRD13C
1	45842325	45888174	45850	11	No	45868060	5.17e-06	0.00136227	Baikal	DCMS	0
1	50114390	50306410	192021	58	No	50257403	3.01e-09	4.38e-06	Lezgin	DCMS	1	TNNI3K
1	50202342	50290156	87815	31	No	50229647	7.28e-06	0.0018475	Karachaev	DCMS	0
1	50679635	50744509	64875	14	No	50721354	3.66e-05	0.00622048	Karachaev	DCMS	0
1	50807611	50960140	152530	30	Yes	50856914	7.85e-07	0.000427398	Buubei	DCMS	2	COX7A2 LHX8
1	50914168	51038544	124377	17	Yes	50981095	1.64e-07	0.000123747	Karakul	DCMS	2	LHX8 SLC44A5
1	50953053	51007444	54392	8	Yes	50975940	2.08e-05	0.00641435	Russian Longhaired	DCMS	0
1	54150502	54198979	48478	12	No	54170916	2.04e-05	0.00358529	Kulundin	DCMS	0
1	54452469	54482883	30415	10	No	54464684	1.36e-05	0.00292202	Karachaev	DCMS	2	IFI44L IFI44
1	54456916	54478657	21742	5	No	54478538	2.44e-05	0.00702798	Romanov	DCMS	2	IFI44 IFI44L
1	63175223	63310429	135207	25	No	63237415	2.82e-05	0.00488267	Lezgin	DCMS	1	SH3GLB1
1	65760884	65845831	84948	25	No	65791207	1.37e-10	5.62e-07	Buubei	DCMS	0
1	65762261	65845831	83571	24	No	65806656	1.01e-09	1.56e-06	Baikal	DCMS	2	GBP6 GBP5
1	65764949	65822816	57868	17	No	65806656	2.89e-06	0.00090412	Karachaev	DCMS	1	GBP6
1	65764949	65825806	60858	19	No	65791207	5.97e-06	0.00142554	Kulundin	DCMS	0
1	65778274	65812736	34463	11	No	65791041	1.04e-05	0.00247716	Altai Mountain	DCMS	1	GBP6
1	65778274	65822773	44500	13	No	65791207	1.46e-05	0.00323929	Krasnoyarsk	DCMS	1	GBP6
1	65778274	65822816	44543	14	No	65792047	4.28e-09	1.29e-05	Russian Longhaired	DCMS	1	GBP6
1	65782786	65806656	23871	7	No	65791207	6.15e-05	0.00834984	Volgograd	DCMS	1	GBP6
1	65791056	65813998	22943	8	No	65806991	3.57e-05	0.0062875	Tuva	DCMS	1	GBP6
1	65825806	65963364	137559	18	No	65924708	1.56e-05	0.00325204	Karachaev	DCMS	0
1	65831718	66005263	173546	26	No	65897083	5.04e-05	0.00735531	Lezgin	DCMS	1	GBP6
1	65876246	65966456	90211	14	No	65958211	1.46e-05	0.00334915	Tuva	DCMS	0
1	68141187	68451873	310687	67	Yes	68284272	1.03e-06	0.00020953	GROUP1	hapFLK	1	TGFBR3
1	68640942	68778648	137707	22	No	68664583	1.67e-05	0.00349553	Altai Mountain	DCMS	3	C1orf146 GLMN RPAP2
1	68640942	68778648	137707	22	No	68664583	3.44e-06	0.000940641	Volgograd	DCMS	3	C1orf146 GLMN RPAP2
1	75478398	75578306	99909	21	No	75512824	1.98e-05	0.00378704	Lezgin	DCMS	1	PLPPR5
1	76165497	76237259	71763	16	No	76196979	2.48e-05	0.00413903	Kulundin	DCMS	0
1	78285214	78290624	5411	3	No	78290624	4.93e-05	0.00765776	Altai Mountain	DCMS	1	OLFM3*
1	82358609	82519118	160510	28	No	82374202	4.24e-05	0.00688201	Baikal	DCMS	0
1	82427671	82533208	105538	21	No	82490029	2.23e-07	0.000131272	Groznensk	DCMS	0
1	82427671	82527019	99349	20	No	82468141	2.74e-05	0.00525453	Krasnoyarsk	DCMS	0
1	86589625	86648536	58912	14	No	86622549	4.8e-05	0.00805072	Edilbai	DCMS	1	SLC6A17
1	88354186	88381706	27521	10	No	88366446	1.48e-05	0.00319137	Altai Mountain	DCMS	1	KCND3
1	89357434	89390368	32935	7	No	89389200	4.21e-05	0.00758711	Groznensk	DCMS	0
1	94017008	94072448	55441	17	No	94041696	1.6e-05	0.00330923	Karachaev	DCMS	1	MAN1A2
1	94889766	94977426	87661	27	Yes	94939924	3.08e-05	0.00632898	Salsk	DCMS	0
1	94891652	95082013	190362	42	Yes	94911260	7.54e-08	5.06e-05	Lezgin	DCMS	0
1	94912049	95038060	126012	30	Yes	95002765	6.49e-05	0.00949246	Karachaev	DCMS	0
1	96084447	96251770	167324	50	No	96128489	4.58e-07	0.000440087	Russian Longhaired	DCMS	3	ZNF697 PHGDH ADAM30
1	96092576	96145238	52663	17	No	96128489	8.43e-07	0.000688881	Romanov	DCMS	1	ZNF697
1	97300548	97460594	160047	34	No	97337737	8.9e-07	0.000690613	Russian Longhaired	DCMS	1	CHD1L
1	98837961	98913872	75912	9	No	98863481	1.35e-05	0.00315978	Tuva	DCMS	5	HIST2H4B HIST2H2AA4 HIST1H2BL HIST2H2BE HIST2H2AB
1	98863481	98984322	120842	26	No	98937821	2.17e-05	0.00488899	Salsk	DCMS	4	SF3B4 SV2A MTMR11 BOLA1
1	99849461	99930469	81009	27	No	99866367	2.03e-05	0.00434206	Edilbai	DCMS	5	PRUNE1 MINDY1 BNIPL C1orf56 CDC42SE1
1	99894301	99977177	82877	22	No	99930469	3.33e-06	0.00112485	Groznensk	DCMS	7	GABPB2 SEMA6C MLLT11 CDC42SE1 C1orf56 TNFAIP8L2 LYSMD1
1	101153611	101215419	61809	29	No	101184483	2.11e-10	1.35e-06	Russian Longhaired	DCMS	1	FLG2
1	101182105	101203903	21799	14	No	101184483	2.54e-07	0.000120416	Kulundin	DCMS	1	FLG2
1	102745749	102858962	113214	22	Yes	102792050	5.51e-06	0.00249756	Russian Longhaired	DCMS	1	GATAD2B
1	103222968	104530783	1307816	293	Yes	103484963	8.31e-08	2.1e-05	All	hapFLK	39	ADAR KCNN3 CHRNB2 UBE2Q1 TDRD10 SHE PMVK IL6R PBXIP1 SHC1 CKS1B FLAD1 LENEP ZBTB7B DCST2 DCST1 ADAM15 EFNA4 AL691442.1 EFNA1 SLC50A1 DPM3 KRTCAP2 TRIM46 MUC1 THBS3 MTX1 GBA FAM189B SCAMP3 CLK2 HCN3 PKLR RUSC1 ASH1L ANP32B DAP3 MSTO1 GON4L
1	103239232	104982466	1743235	399	Yes	104006029	9.41e-08	4.35e-05	GROUP2	hapFLK	58	SCAMP3 FAM189B CLK2 HCN3 GBA PKLR MTX1 THBS3 MUC1 TRIM46 RUSC1 KRTCAP2 DPM3 SLC50A1 EFNA1 AL691442.1 EFNA4 ADAM15 DCST1 ASH1L DCST2 ZBTB7B LENEP FLAD1 CKS1B SHC1 PBXIP1 ANP32B PMVK DAP3 MSTO1 GON4L KCNN3 SYT11 RIT1 KHDC4 RXFP4 ARHGEF2 ADAR SSR2 CHRNB2 RPL35A UBE2Q1 UBQLN4 LAMTOR2 RAB25 TDRD10 MEX3A SHE LMNA SEMA4A IL6R SLC25A44 PMF1 BGLAP PAQR6 SMG5 TMEM79
1	103255976	103461157	205182	51	Yes	103329703	1.65e-07	0.000210909	Russian Longhaired	DCMS	6	TDRD10 SHE UBE2Q1 CHRNB2 ADAR IL6R
1	103328114	103488167	160054	40	Yes	103447050	4.08e-07	0.000396028	Romanov	DCMS	4	ADAR CHRNB2 UBE2Q1 TDRD10
1	103474571	103547597	73027	20	Yes	103511552	3.1e-08	6.01e-05	Russian Longhaired	DCMS	1	KCNN3
1	103563898	103565095	1198	2	Yes	103565095	4.41e-06	0.00214751	Russian Longhaired	DCMS	0
1	103576138	103580250	4113	2	Yes	103580250	6.99e-06	0.00297856	Russian Longhaired	DCMS	0
1	103692114	103908343	216230	48	Yes	103745003	1.9e-07	0.00023633	Russian Longhaired	DCMS	9	PBXIP1 SHC1 PMVK CKS1B FLAD1 LENEP ZBTB7B DCST2 DCST1
1	103974006	104126303	152298	47	Yes	104035228	2.65e-06	0.00148032	Russian Longhaired	DCMS	5	PKLR HCN3 CLK2 SCAMP3 RUSC1
1	104029337	104231251	201915	47	Yes	104144440	1.95e-08	1.86e-05	Groznensk	DCMS	3	ASH1L RUSC1 PKLR
1	104068516	104227488	158973	29	Yes	104126303	1.91e-08	1.67e-05	Baikal	DCMS	2	ASH1L RUSC1
1	104079001	104227981	148981	25	Yes	104137163	7.16e-08	5.23e-05	Edilbai	DCMS	1	ASH1L
1	104120239	104144440	24202	8	Yes	104137163	1.12e-05	0.00278699	Buubei	DCMS	1	ASH1L
1	104139207	104183925	44719	6	Yes	104171658	2.3e-05	0.00679198	Russian Longhaired	DCMS	1	ASH1L
1	104184780	104332045	147266	29	Yes	104324297	2.16e-05	0.00657211	Russian Longhaired	DCMS	3	DAP3 MSTO1 ANP32B
1	104417903	104593891	175989	56	Yes	104534345	1.22e-08	2.95e-05	Russian Longhaired	DCMS	5	KHDC4 RXFP4 RIT1 ARHGEF2 SYT11
1	104824669	104871627	46959	17	Yes	104851615	3.58e-06	0.00185096	Russian Longhaired	DCMS	3	SMG5 TMEM79 PAQR6
1	104954670	105038215	83546	14	Yes	105013357	3.71e-05	0.00938572	Russian Longhaired	DCMS	1	MEF2D
1	105038215	105086647	48433	21	Yes	105065484	1.73e-06	0.00114766	Romanov	DCMS	1	IQGAP3
1	105291839	105381523	89685	26	Yes	105349855	8.79e-06	0.00353531	Russian Longhaired	DCMS	3	SH2D2A INSRR PRCC
1	105385944	105515184	129241	30	Yes	105479039	8.29e-11	1.75e-07	Groznensk	DCMS	4	ARHGEF11 LRRC71 PEAR1 NTRK1
1	105414003	105514475	100473	23	Yes	105479039	8.35e-07	0.000384462	Krasnoyarsk	DCMS	3	ARHGEF11 LRRC71 PEAR1
1	105414003	105479039	65037	14	Yes	105437088	5.56e-07	0.000315071	Salsk	DCMS	3	PEAR1 LRRC71 ARHGEF11
1	105551363	105697932	146570	31	Yes	105614647	7.19e-09	7.72e-06	Edilbai	DCMS	0
1	105558182	105719390	161209	32	Yes	105614647	3.87e-10	7.65e-07	Lezgin	DCMS	1	ETV3
1	105614092	105697932	83841	18	Yes	105670460	5.23e-05	0.0078736	Karakul	DCMS	1	ETV3
1	105614647	105691805	77159	15	Yes	105645809	1.29e-05	0.00290638	Altai Mountain	DCMS	1	ETV3*
1	105985465	106257565	272101	42	Yes	106012106	3.55e-06	0.00118369	Karakul	DCMS	1	MMGT1
1	106674967	107007121	332155	76	No	106834874	2.05e-05	0.00419765	GROUP2	hapFLK	2	SC5D FCRL1
1	106680188	106894450	214263	52	No	106824750	8.43e-13	7.47e-08	Russian Longhaired	DCMS	1	SC5D
1	107110370	107187762	77393	15	No	107173932	5.39e-06	0.00145941	Karachaev	DCMS	2	CD1A TAF5L
1	107301581	107302314	734	2	No	107301581	3.07e-05	0.00822499	Russian Longhaired	DCMS	1	CD1B
1	108200481	108292918	92438	27	No	108272813	1.3e-06	0.000473644	Baikal	DCMS	0
1	108216206	108276378	60173	20	No	108272813	2.09e-05	0.00404732	Karachaev	DCMS	0
1	109351088	109425063	73976	15	No	109380821	1.68e-05	0.00351206	Altai Mountain	DCMS	2	PIGM KCNJ10
1	110135660	110286926	151267	36	No	110206017	1.72e-12	5.87e-09	Altai Mountain	DCMS	2	LY9 SLAMF7
1	110196932	110206017	9086	4	No	110205687	3.4e-05	0.00577454	Karakul	DCMS	1	LY9*
1	111058791	111124478	65688	10	No	111123350	1.46e-05	0.00316415	Altai Mountain	DCMS	1	FCGR2A
1	111189357	111386098	196742	40	Yes	111306834	2.12e-06	0.000700615	Lezgin	DCMS	1	ATF6
1	111195594	111389856	194263	38	Yes	111352330	1.41e-06	0.000651127	Tuva	DCMS	1	ATF6
1	111964300	112072221	107922	16	No	112004448	1.35e-11	8.94e-08	Karakul	DCMS	1	SH2D1B
1	111964414	112014793	50380	10	No	112004789	1.6e-07	0.000135436	Buubei	DCMS	1	SH2D1B
1	111984029	112072221	88193	14	No	112004789	4.14e-08	3.39e-05	Edilbai	DCMS	1	SH2D1B
1	111984029	112030641	46613	12	No	112004789	7.45e-07	0.000310951	Lezgin	DCMS	1	SH2D1B
1	111984976	112097304	112329	18	No	112005072	1.39e-07	0.000106587	Salsk	DCMS	2	SH2D1B UHMK1
1	112004448	112025825	21378	6	No	112004448	6.41e-05	0.00925318	Altai Mountain	DCMS	1	SH2D1B
1	115550705	115603736	53032	15	Yes	115586487	1.85e-05	0.00376052	Altai Mountain	DCMS	0
1	115586324	115617466	31143	7	Yes	115597216	1.64e-05	0.00382961	Groznensk	DCMS	0
1	116195617	116237289	41673	12	Yes	116234845	2.28e-05	0.00432078	Karakul	DCMS	1	FAM78B*
1	117596651	117736408	139758	29	Yes	117697709	1.36e-07	0.000107285	Karakul	DCMS	2	CD247 POU2F1
1	117628822	117736408	107587	25	Yes	117697709	7.49e-07	0.000418991	Tuva	DCMS	2	CD247 POU2F1
1	117634340	117722522	88183	21	Yes	117703935	2.03e-06	0.000733158	Edilbai	DCMS	2	CD247 POU2F1
1	117674546	117722522	47977	15	Yes	117714452	3.44e-05	0.00560374	Lezgin	DCMS	1	CD247
1	117697709	117722281	24573	8	Yes	117712325	2.98e-05	0.00531426	Karachaev	DCMS	1	CD247
1	118108024	118252468	144445	23	Yes	118191761	2.75e-06	0.000866719	Karachaev	DCMS	3	MPC2 ADCY10 DCAF6
1	118220078	118419013	198936	25	Yes	118304795	6.28e-05	0.00940609	Tuva	DCMS	1	DCAF6
1	118818758	119224461	405704	68	Yes	119116327	8.25e-11	2.58e-07	Tuva	DCMS	0
1	119010876	119087273	76398	12	Yes	119041795	2.25e-05	0.00466891	Edilbai	DCMS	0
1	119090723	119166638	75916	22	Yes	119121027	2.25e-05	0.00466891	Edilbai	DCMS	0
1	119090723	119489059	398337	106	Yes	119378493	8.62e-08	7.67e-05	Karakul	DCMS	6	KCNE2 SMIM11A C21orf140 SMIM34A KCNE1 RCAN1
1	119121027	119491972	370946	97	Yes	119369756	3.37e-13	1.9e-09	Karachaev	DCMS	6	KCNE2 SMIM11A C21orf140 SMIM34A KCNE1 RCAN1
1	119225275	119446456	221182	60	Yes	119370717	5.77e-06	0.00177572	Tuva	DCMS	5	KCNE2 SMIM11A C21orf140 SMIM34A KCNE1
1	119281875	119299937	18063	7	Yes	119292490	3.37e-05	0.00623316	Edilbai	DCMS	1	SMIM34A
1	119346801	119387936	41136	14	Yes	119382148	6.13e-05	0.00950645	Edilbai	DCMS	0
1	119623199	119788461	165263	24	Yes	119752043	1.07e-07	0.000105942	Buubei	DCMS	1	SLC5A3
1	119650491	119788461	137971	20	Yes	119655970	2.19e-06	0.000715177	Karachaev	DCMS	1	SLC5A3*
1	119650491	119776116	125626	17	Yes	119655970	1.9e-05	0.00365754	Lezgin	DCMS	1	SLC5A3*
1	119938314	120038567	100254	20	Yes	120034900	2.67e-05	0.00437182	Kulundin	DCMS	1	ITSN1
1	120166835	120252734	85900	22	Yes	120183572	9.9e-06	0.00382781	Russian Longhaired	DCMS	3	SON GART DNAJC28
1	123853869	123895542	41674	11	No	123860575	2.56e-05	0.00454929	Lezgin	DCMS	0
1	125162941	125218209	55269	15	No	125189539	2.22e-05	0.00461228	Edilbai	DCMS	1	MAP3K7CL
1	126581097	126633958	52862	12	No	126599084	3.18e-05	0.00556562	Karachaev	DCMS	0
1	127258619	127350544	91926	23	No	127304861	2.84e-05	0.00489998	Lezgin	DCMS	0
1	127410093	127574057	163965	27	No	127442857	7.7e-05	0.00795521	GROUP1	hapFLK	0
1	127634355	127692120	57766	14	No	127654427	5.07e-05	0.00703641	Kulundin	DCMS	1	ADAMTS5
1	127634355	127738441	104087	22	No	127665489	4.64e-07	0.000199884	Baikal	DCMS	1	ADAMTS5
1	127638064	127749598	111535	26	No	127679169	9.07e-07	0.000366751	Altai Mountain	DCMS	1	ADAMTS5
1	127640464	127709344	68881	16	No	127672983	5.37e-05	0.00904849	Groznensk	DCMS	0
1	127692120	127692120	1	1	No	127692120	6.21e-05	0.00857024	Lezgin	DCMS	0
1	129015957	129076858	60902	18	No	129026741	1.42e-05	0.00307347	Karakul	DCMS	1	MRPL39
1	129024743	129107626	82884	19	No	129060204	4.23e-06	0.00131649	Edilbai	DCMS	0
1	130479179	130521831	42653	8	No	130507287	3.68e-06	0.00106392	Baikal	DCMS	0
1	130776902	131015736	238835	47	Yes	130888464	8.46e-08	0.00012283	Russian Longhaired	DCMS	0
1	131007785	131193366	185582	41	Yes	131063819	6.87e-06	0.00176616	Karachaev	DCMS	0
1	131284555	131770719	486165	71	No	131483565	9.68e-06	0.00209876	Volgograd	DCMS	0
1	131650819	131770719	119901	19	No	131727555	1.73e-05	0.00316334	Kulundin	DCMS	0
1	131761371	131770719	9349	4	No	131763519	3.53e-05	0.00570614	Lezgin	DCMS	0
1	131826506	132036173	209668	37	No	131951458	2.7e-07	0.000298945	Romanov	DCMS	0
1	132151714	132265109	113396	19	No	132203616	1.95e-05	0.00390742	Altai Mountain	DCMS	0
1	132215224	132338554	123331	23	Yes	132277654	2.05e-05	0.00370383	Volgograd	DCMS	0
1	132390893	132523540	132648	28	Yes	132486899	9.89e-06	0.00226715	Lezgin	DCMS	0
1	132724201	132832824	108624	25	No	132758823	1.53e-05	0.00509302	Romanov	DCMS	0
1	132922683	133066167	143485	25	No	132964053	4.27e-06	0.0022232	Romanov	DCMS	0
1	133245057	133310946	65890	16	No	133296797	1.11e-05	0.00232979	Volgograd	DCMS	0
1	140578008	140647286	69279	17	No	140599568	1.26e-07	0.000116076	Tuva	DCMS	1	NRIP1
1	144743653	144799619	55967	16	No	144789885	7.53e-06	0.00334877	Romanov	DCMS	0
1	147960948	147981313	20366	6	No	147967947	5.27e-05	0.00826158	Buubei	DCMS	1	GBE1
1	148362133	148468966	106834	25	No	148410384	4.21e-07	0.000270148	Buubei	DCMS	0
1	148557086	148839801	282716	57	No	148747819	8.8e-07	0.000350522	Karachaev	DCMS	0
1	148810196	148856571	46376	9	No	148839309	2.17e-05	0.00456349	Edilbai	DCMS	0
1	148892740	149001675	108936	21	No	148940010	3.36e-05	0.00578591	Baikal	DCMS	0
1	148913254	148923823	10570	4	No	148923761	5.51e-05	0.00921146	Groznensk	DCMS	0
1	148962912	149009557	46646	12	No	148982911	9.91e-06	0.00213041	Volgograd	DCMS	0
1	151603408	151646334	42927	12	No	151625593	4.67e-06	0.00145349	Groznensk	DCMS	0
1	154724659	154749273	24615	8	No	154732992	8.94e-06	0.00240012	Groznensk	DCMS	1	C3orf38
1	160625075	160628579	3505	19	No	160627571	2.57e-06	0.000923921	Groznensk	DCMS	1	CRYBG3*
1	163404740	163535406	130667	26	No	163504970	1.12e-06	0.000558429	Buubei	DCMS	2	ADGRG7 TMEM45A
1	163484588	163505934	21347	7	No	163493839	1.38e-05	0.00321683	Edilbai	DCMS	2	ADGRG7* TMEM45A*
1	164755531	164847462	91932	16	No	164777305	2.94e-05	0.00524702	Altai Mountain	DCMS	0
1	164804505	164906642	102138	16	No	164847462	1.16e-06	0.000820403	Russian Longhaired	DCMS	0
1	165546220	165605213	58994	12	No	165581239	1.51e-05	0.00347358	Edilbai	DCMS	0
1	165758981	165783803	24823	7	No	165764787	2.33e-05	0.00514883	Salsk	DCMS	0
1	167707344	167736933	29590	7	No	167720218	4.25e-05	0.00690195	Baikal	DCMS	0
1	167881520	167895909	14390	3	No	167881520	6.34e-05	0.0086942	Lezgin	DCMS	0
1	167881520	167895909	14390	3	No	167881520	6.38e-05	0.00947549	Tuva	DCMS	0
1	167895909	167963356	67448	15	No	167923124	1.39e-05	0.00352637	Salsk	DCMS	0
1	168547723	168730228	182506	36	No	168713784	6.09e-06	0.00163012	Altai Mountain	DCMS	2	CBLB ALCAM
1	168696731	168730228	33498	9	No	168699073	3.62e-05	0.00616175	Karachaev	DCMS	1	CBLB*
1	168713784	168757046	43263	13	No	168733446	8.76e-06	0.0020609	Baikal	DCMS	1	CBLB
1	169543926	169598236	54311	16	No	169573246	2.34e-05	0.00466054	Tuva	DCMS	0
1	172826846	172977402	150557	40	No	172910087	2.65e-06	0.00102632	Buubei	DCMS	0
1	175989261	176064770	75510	20	No	176026114	3.88e-06	0.00126169	Groznensk	DCMS	1	CD200R1
1	175995139	176092322	97184	27	No	176026114	7.45e-06	0.00190281	Altai Mountain	DCMS	1	CD200R1
1	176001880	176094674	92795	27	No	176035001	4.53e-07	0.000197011	Kulundin	DCMS	3	CD200R1 GTPBP8 NEPRO
1	176004454	176037140	32687	10	No	176026539	6.07e-05	0.00873845	Karakul	DCMS	1	CD200R1
1	176004454	176064377	59924	13	No	176037140	4.25e-05	0.00690195	Baikal	DCMS	1	CD200R1
1	182967765	183336939	369175	73	No	183246918	4.19e-06	0.00120832	Karachaev	DCMS	2	GPR156 GSK3B
1	183152266	183247652	95387	20	No	183235073	8.32e-06	0.00341364	Russian Longhaired	DCMS	1	GPR156
1	183235788	183511449	275662	54	No	183429080	2.7e-06	0.00103039	Tuva	DCMS	3	FSTL1 LRRC58 GPR156
1	183364656	183412448	47793	13	No	183400280	5.61e-05	0.0085616	Karachaev	DCMS	1	LRRC58
1	183373465	183412448	38984	11	No	183403105	1.19e-06	0.000489696	Groznensk	DCMS	1	LRRC58
1	183569287	183699456	130170	35	Yes	183632787	7.16e-06	0.00204662	Tuva	DCMS	3	HGD NDUFB4 RABL3
1	183602513	183887136	284624	65	Yes	183699643	4.43e-08	1.25e-05	GROUP1	hapFLK	3	RABL3 GTF2E1 HGD
1	184486631	184599106	112476	25	No	184587022	7.42e-06	0.00187642	Karachaev	DCMS	3	EAF2 IQCB1 PIR
1	184832280	184898994	66715	16	No	184850656	2.1e-05	0.00445078	Edilbai	DCMS	1	CD86
1	185177303	185275198	97896	34	No	185256448	1.79e-11	4.39e-08	Edilbai	DCMS	2	DTX3L PARP9
1	185196169	185275198	79030	32	No	185256631	1.62e-10	2.84e-07	Karachaev	DCMS	2	DTX3L PARP9
1	185202879	185269388	66510	29	No	185256171	6.3e-07	0.00036256	Buubei	DCMS	2	DTX3L PARP9
1	185202879	185284721	81843	33	No	185256448	4.42e-10	1.05e-06	Tuva	DCMS	2	DTX3L PARP9
1	185243195	185256741	13547	13	No	185256448	3.22e-05	0.00554217	Karakul	DCMS	1	DTX3L
1	186166239	186326647	160409	34	No	186273064	1.76e-06	0.000714814	Karakul	DCMS	2	HACD2 MYLK
1	188215337	188316042	100706	20	No	188279669	3.76e-05	0.00922763	Romanov	DCMS	1	OSBPL11
1	188705103	188779135	74033	32	No	188771895	1.92e-06	0.000647527	Lezgin	DCMS	2	MUC4 MUC20
1	189234424	189301468	67045	17	No	189264517	2.75e-05	0.00522033	Tuva	DCMS	2	RNF168 SMCO1
1	189748201	190049957	301757	49	No	189845831	3.44e-07	0.000165648	Karachaev	DCMS	1	DLG1
1	192015706	192071549	55844	13	No	192027875	3.76e-06	0.00202142	Romanov	DCMS	1	OPA1
1	192373767	192394048	20282	11	No	192384523	6.62e-05	0.00948757	Baikal	DCMS	1	ATP13A5
1	192384186	192408465	24280	8	No	192387061	3.7e-05	0.00558347	Kulundin	DCMS	1	ATP13A5
1	192683171	192776638	93468	28	No	192760214	1.91e-05	0.00414625	Edilbai	DCMS	1	MB21D2
1	193489315	193557128	67814	19	No	193520130	3.63e-07	0.000375152	Russian Longhaired	DCMS	1	FGF12
1	195572602	195769839	197238	38	No	195664493	7.99e-10	1.64e-06	Krasnoyarsk	DCMS	2	TP63 P3H2
1	195617749	195700557	82809	15	No	195682874	3.78e-06	0.00108994	Baikal	DCMS	1	TP63
1	195631141	195753613	122473	21	No	195683353	7.44e-06	0.00209031	Groznensk	DCMS	1	TP63
1	195769839	195855895	86057	22	No	195813997	4.22e-05	0.00801958	Salsk	DCMS	1	TP63
1	196205622	196291828	86207	18	No	196260324	2.29e-07	0.000132753	Edilbai	DCMS	1	TPRG1
1	197551630	197605568	53939	15	No	197565040	4.93e-05	0.00787647	Tuva	DCMS	0
1	197823297	197891914	68618	22	No	197862167	2.46e-09	2.95e-06	Altai Mountain	DCMS	0
1	199644945	199819128	174184	23	Yes	199773867	3.07e-10	6.44e-07	Lezgin	DCMS	2	SENP2 IGF2BP2
1	199733788	199804097	70310	13	Yes	199773867	1.19e-06	0.000451293	Altai Mountain	DCMS	2	SENP2 IGF2BP2
1	199752920	199790494	37575	7	Yes	199773867	2.48e-08	3.07e-05	Karakul	DCMS	2	SENP2 IGF2BP2
1	199903246	199917971	14726	5	No	199906208	3.27e-05	0.00522609	Volgograd	DCMS	1	TMEM41A
1	201059455	201155602	96148	25	No	201109271	1.02e-07	6.45e-05	Lezgin	DCMS	6	ECE2 PSMD2 CAMK2N2 ALG3 EIF4G1 VWA5B2
1	201070006	201121134	51129	13	No	201086830	1e-05	0.00242274	Karakul	DCMS	3	PSMD2 EIF4G1 ECE2
1	201074228	201154617	80390	19	No	201109271	5.36e-05	0.00836217	Buubei	DCMS	6	ECE2 PSMD2 CAMK2N2 ALG3 EIF4G1 VWA5B2
1	201617791	201668715	50925	9	No	201650219	6.81e-05	0.00990948	Buubei	DCMS	1	KLHL24*
1	202718670	202876497	157828	35	No	202775248	6.84e-07	0.000316579	Groznensk	DCMS	0
1	203527617	204213138	685522	135	No	203628966	1.66e-09	6.47e-07	GROUP1	hapFLK	0
1	203579943	203882393	302451	59	No	203645770	1.84e-05	0.00272945	All	hapFLK	0
1	203605434	203719505	114072	26	No	203674456	3.52e-05	0.0059241	Karakul	DCMS	0
1	203777924	203850502	72579	17	No	203834539	3.85e-05	0.00630638	Karakul	DCMS	0
1	204708427	204949893	241467	37	Yes	204822805	1.49e-06	0.000635478	Karakul	DCMS	0
1	204729827	204919118	189292	32	Yes	204880109	5.54e-06	0.0016152	Edilbai	DCMS	0
1	204822805	205011704	188900	33	Yes	204898580	1.05e-09	2.13e-06	Tuva	DCMS	0
1	205127406	205265659	138254	27	Yes	205197676	5.97e-06	0.00169008	Karakul	DCMS	0
1	214401444	214428118	26675	10	No	214416550	3.73e-06	0.00122287	Groznensk	DCMS	1	TNIK
1	215984338	216042422	58085	14	Yes	216027334	3.91e-07	0.000385255	Romanov	DCMS	0
1	220069937	220222419	152483	30	No	220107355	2.16e-07	0.000151453	Salsk	DCMS	0
1	222825171	223262942	437772	89	No	222926106	4.84e-09	1.41e-05	Russian Longhaired	DCMS	0
1	222858310	223077546	219237	46	No	222940479	1.01e-08	1.89e-05	Buubei	DCMS	0
1	222879474	223317890	438417	86	No	223116247	1.35e-12	4.75e-09	Altai Mountain	DCMS	0
1	222897397	222970715	73319	14	No	222925962	1.69e-05	0.00377641	Edilbai	DCMS	0
1	223013999	223116247	102249	22	No	223031449	3.86e-05	0.00690674	Edilbai	DCMS	0
1	223092897	223359181	266285	50	No	223226453	1.12e-06	0.000558663	Buubei	DCMS	0
1	223159577	223224340	64764	11	No	223175909	1.11e-05	0.00274372	Tuva	DCMS	0
1	224741197	224945409	204213	48	No	224869043	2.27e-05	0.00400252	Volgograd	DCMS	1	ARL14
1	225138279	225333161	194883	41	No	225239028	1.16e-05	0.00239446	Volgograd	DCMS	2	C3orf80 AC079594.2
1	225366005	225496205	130201	32	No	225453965	6.14e-06	0.00148057	Volgograd	DCMS	1	IL12A
1	225569787	225861097	291311	71	No	225635052	2e-06	0.00062397	Volgograd	DCMS	1	SCHIP1
1	226328952	226473070	144119	39	No	226359337	5.73e-05	0.0079233	Volgograd	DCMS	0
1	226346866	226388939	42074	14	No	226368176	5.4e-05	0.00773894	Lezgin	DCMS	0
1	227400726	227515308	114583	22	No	227417471	3.03e-05	0.00495439	Volgograd	DCMS	1	RSRC1
1	227925196	228049380	124185	32	Yes	227952278	3.71e-06	0.000996968	Volgograd	DCMS	0
1	228079432	228258845	179414	44	Yes	228169845	2.07e-12	1.41e-07	Romanov	DCMS	2	PTX3 VEPH1
1	228108564	228356644	248081	63	Yes	228275383	4.12e-07	0.000180599	Volgograd	DCMS	2	PTX3 VEPH1
1	228144501	228293503	149003	45	Yes	228182910	7.31e-06	0.0018524	Karachaev	DCMS	2	PTX3 VEPH1
1	228258845	228281615	22771	7	Yes	228275383	5.82e-05	0.00957417	Groznensk	DCMS	1	VEPH1
1	231396409	231479685	83277	21	No	231470592	1.5e-05	0.00316848	Karachaev	DCMS	2	DHX36 GPR149
1	233171175	233234695	63521	15	No	233172789	7.09e-05	0.00941205	Lezgin	DCMS	0
1	233374746	233476907	102162	20	No	233448386	8.12e-07	0.000377295	Krasnoyarsk	DCMS	2	FKBP8 MBNL1
1	233912316	233948656	36341	7	No	233928952	3.61e-05	0.00899324	Romanov	DCMS	0
1	234275566	234442255	166690	29	No	234399013	6.66e-09	8.83e-06	Krasnoyarsk	DCMS	2	C1GALT1C1 AADAC
1	234297496	234442255	144760	24	No	234385097	2.06e-09	2.21e-06	Kulundin	DCMS	1	C1GALT1C1
1	234297496	234422346	124851	22	No	234399013	2.45e-09	3.64e-06	Volgograd	DCMS	1	C1GALT1C1
1	234297496	234452943	155448	27	No	234399013	4.32e-12	1.47e-08	Baikal	DCMS	1	C1GALT1C1
1	234365543	234407628	42086	9	No	234399013	1.71e-05	0.00407471	Salsk	DCMS	1	C1GALT1C1*
1	234510868	234710591	199724	52	Yes	234708417	5.41e-07	0.000259439	Edilbai	DCMS	2	IGSF10 FTL
1	234748345	234869533	121189	28	Yes	234799334	3.49e-09	5.29e-06	Krasnoyarsk	DCMS	4	P2RY12 P2RY13 GPR87 MED12L
1	234757879	234877195	119317	30	Yes	234808392	4.33e-11	9.38e-08	Kulundin	DCMS	4	P2RY12 P2RY13 GPR87 MED12L
1	234757879	234928502	170624	42	Yes	234820279	1.98e-10	5.37e-07	Salsk	DCMS	4	P2RY12 P2RY13 GPR87 MED12L
1	234757879	234860131	102253	24	Yes	234829396	5.45e-08	4.04e-05	Volgograd	DCMS	4	P2RY13 P2RY12 GPR87 MED12L
1	234757879	234916028	158150	40	Yes	234829396	2.4e-08	1.98e-05	Baikal	DCMS	4	P2RY13 P2RY12 GPR87 MED12L
1	234784541	234917813	133273	36	Yes	234829396	3.28e-12	9.9e-09	Groznensk	DCMS	4	P2RY13 P2RY12 GPR87 MED12L
1	234916028	234947549	31522	12	No	234946944	8.43e-06	0.00210772	Altai Mountain	DCMS	2	P2RY14 MED12L
1	238677957	238805617	127661	25	No	238752777	1.04e-07	6.49e-05	Volgograd	DCMS	0
1	238750047	238775599	25553	6	No	238766203	3.11e-05	0.0054569	Altai Mountain	DCMS	0
1	238898347	238930707	32361	6	No	238912702	4.48e-06	0.00216977	Russian Longhaired	DCMS	0
1	239130046	239715153	585108	95	Yes	239326336	0	0	GROUP1	hapFLK	0
1	239130046	239735237	605192	102	Yes	239327979	5.72e-14	3.24e-11	All	hapFLK	0
1	239335683	239439260	103578	18	Yes	239410631	5.53e-05	0.00788199	Lezgin	DCMS	0
1	239473292	239541702	68411	17	No	239491775	7.22e-05	0.00979162	Karakul	DCMS	0
1	239474546	239521202	46657	12	No	239485471	1.44e-05	0.00300176	Lezgin	DCMS	0
1	240207008	240403969	196962	36	Yes	240229286	1.89e-06	0.00122647	Romanov	DCMS	1	PLSCR4
1	240219161	240282207	63047	8	Yes	240242710	1.39e-05	0.00294313	Baikal	DCMS	0
1	240471280	240548831	77552	14	Yes	240548342	4.12e-05	0.00605822	Kulundin	DCMS	1	PLOD2
1	240982641	241066671	84031	15	No	241064715	6.12e-06	0.00154824	Baikal	DCMS	0
1	241595855	241631240	35386	11	No	241620270	2.53e-05	0.00450892	Lezgin	DCMS	0
1	242294472	242326314	31843	10	Yes	242310821	2.02e-05	0.00416739	Krasnoyarsk	DCMS	0
1	247473278	247517688	44411	10	No	247502791	7.57e-05	0.00965189	Volgograd	DCMS	1	NMNAT3*
1	248369270	248567460	198191	38	Yes	248449471	8.94e-09	2.55e-05	Romanov	DCMS	1	PIK3CB
1	248419213	248532259	113047	23	No	248470064	3.09e-05	0.00545325	Karachaev	DCMS	1	PIK3CB
1	251319410	251524557	205148	36	No	251482292	2.3e-06	0.000747168	Lezgin	DCMS	1	PPP2R3A
1	252638003	252661770	23768	7	No	252648254	6.25e-05	0.00845272	Volgograd	DCMS	0
1	253228558	253259543	30986	7	No	253259472	5.36e-05	0.00851363	Krasnoyarsk	DCMS	1	RYK
1	254823466	254862921	39456	9	No	254832280	6.44e-05	0.00879706	Lezgin	DCMS	0
1	255972309	256102670	130362	26	No	255996377	7.61e-05	0.00957772	Kulundin	DCMS	0
1	260129891	260155074	25184	9	No	260146229	7.46e-06	0.00180953	Baikal	DCMS	1	PRDM15
1	261282123	261338249	56127	16	No	261332384	2.13e-05	0.00462533	Groznensk	DCMS	1	CBSL
1	263618674	263715258	96585	26	No	263678985	1.52e-05	0.00326666	Altai Mountain	DCMS	1	PCBP3
1	264708503	264731401	22899	7	No	264714524	6.24e-05	0.00860915	Lezgin	DCMS	0
1	266657151	266746395	89245	22	Yes	266723477	8.61e-06	0.00205026	Lezgin	DCMS	2	CHAF1B MORC3
1	266665343	266772364	107022	24	Yes	266723477	2.25e-08	2.83e-05	Tuva	DCMS	2	CHAF1B MORC3
1	266667797	266779923	112127	25	Yes	266727701	5.19e-09	5.82e-06	Edilbai	DCMS	2	CHAF1B MORC3
1	266675706	266750585	74880	17	Yes	266723477	1.1e-05	0.00257386	Karakul	DCMS	1	CHAF1B
1	266680970	266761527	80558	16	Yes	266718303	1.4e-05	0.0029613	Baikal	DCMS	1	CHAF1B
1	266692268	266761608	69341	16	Yes	266723477	9.16e-06	0.00224505	Altai Mountain	DCMS	1	CHAF1B
1	266698413	266727701	29289	8	Yes	266723477	4.76e-05	0.0082825	Groznensk	DCMS	1	CHAF1B
1	266716942	266785591	68650	15	Yes	266727701	6.55e-06	0.0019492	Buubei	DCMS	1	CHAF1B
1	267245989	267266175	20187	8	No	267248562	6.5e-05	0.00884904	Lezgin	DCMS	1	HLCS
1	267298626	267512274	213649	47	No	267361849	1.95e-06	0.000769219	Karakul	DCMS	2	PIGP TTC3
1	267342195	267374852	32658	7	No	267359563	3.07e-05	0.00580948	Edilbai	DCMS	2	PIGP TTC3
1	269111450	269155679	44230	13	No	269116350	5.04e-05	0.00794041	Karachaev	DCMS	0
1	274648891	274789057	140167	36	No	274755523	3.79e-06	0.00120501	Edilbai	DCMS	1	KCNH8
2	90251	262433	172183	40	No	227772	1.18e-10	5.28e-07	Karakul	DCMS	2	ACP1 SH3YL1
2	123920	245067	121148	30	No	167018	7.48e-06	0.00333187	Romanov	DCMS	2	SH3YL1 ACP1
2	630655	645482	14828	7	No	633237	2.79e-05	0.00527514	Tuva	DCMS	1	SNTG2
2	1733280	1815412	82133	23	No	1765172	1.6e-06	0.000515393	Kulundin	DCMS	2	EIPR1 TRAPPC12
2	2645766	2697679	51914	20	No	2687486	3.76e-07	0.00023023	Salsk	DCMS	2	AL161911.1 PSMD5
2	2685122	2688292	3171	7	No	2687486	8.29e-06	0.00207792	Altai Mountain	DCMS	1	AL161911.1
2	2991783	2999207	7425	4	No	2999207	1.58e-05	0.00332415	Karakul	DCMS	1	CDK5RAP2
2	8966934	9148229	181296	41	No	9109905	2.95e-08	3.48e-05	Karakul	DCMS	2	TMEM268 ATP6V1G1
2	9002512	9145855	143344	34	No	9109868	5.88e-06	0.00156137	Karachaev	DCMS	2	TMEM268 ATP6V1G1
2	9021903	9157161	135259	31	No	9130743	5.06e-09	1.2e-05	Buubei	DCMS	2	ATP6V1G1 TMEM268
2	10060244	10105839	45596	11	Yes	10080118	7.26e-06	0.00205116	Groznensk	DCMS	1	RGS3
2	10773969	10806795	32827	10	Yes	10783815	3.87e-05	0.00967487	Russian Longhaired	DCMS	1	KIAA1958
2	11698431	11787334	88904	26	Yes	11727926	2.16e-06	0.000872288	Tuva	DCMS	1	C9orf84
2	11726818	11786862	60045	20	Yes	11742941	9.32e-06	0.00217667	Lezgin	DCMS	1	C9orf84
2	12503297	12544729	41433	10	No	12526209	2.87e-05	0.00516081	Karachaev	DCMS	0
2	13218816	13257605	38790	10	No	13226994	3.11e-05	0.00607447	Groznensk	DCMS	0
2	13811878	13872084	60207	15	No	13825425	2.25e-06	0.000737451	Lezgin	DCMS	1	PTPN3
2	14342189	14434847	92659	24	No	14388342	1.03e-07	6.89e-05	Groznensk	DCMS	1	ACTL7B
2	14368774	14420929	52156	12	No	14375928	5.34e-06	0.00142624	Lezgin	DCMS	1	ACTL7B*
2	28418680	28680370	261691	45	No	28495580	1.67e-06	0.000588999	Altai Mountain	DCMS	5	BICD2 IPPK ECM2 ASPN CENPP
2	28457981	28627130	169150	31	No	28543565	1.42e-06	0.000961902	Russian Longhaired	DCMS	3	IPPK BICD2 CENPP
2	28526143	28693926	167784	31	No	28599742	5.26e-09	4.77e-06	Kulundin	DCMS	4	ECM2 IPPK ASPN CENPP
2	28586834	28715811	128978	23	No	28610493	1.75e-06	0.000737032	Salsk	DCMS	4	ECM2 ASPN CENPP OMD
2	28653459	28703866	50408	9	No	28680370	3.11e-05	0.00577252	Krasnoyarsk	DCMS	2	ASPN CENPP
2	29831595	29855950	24356	6	No	29852568	6.04e-05	0.00986207	Groznensk	DCMS	0
2	30598665	30682850	84186	19	Yes	30634858	2.39e-05	0.00504253	Groznensk	DCMS	1	PTCH1
2	30598665	30698479	99815	23	Yes	30662758	7.16e-08	4.67e-05	Baikal	DCMS	1	PTCH1
2	30598721	30699380	100660	23	Yes	30662758	1.75e-06	0.000565866	Volgograd	DCMS	1	PTCH1
2	30645229	30690186	44958	11	No	30673408	2.82e-06	0.000884527	Altai Mountain	DCMS	1	PTCH1
2	30786755	30876192	89438	20	No	30817518	1.46e-06	0.000661287	Buubei	DCMS	0
2	30836981	30993649	156669	31	No	30942077	1.58e-05	0.00320677	Lezgin	DCMS	1	FANCC
2	31372642	31418870	46229	11	Yes	31388772	1e-06	0.000426702	Groznensk	DCMS	1	C9orf3
2	31378897	31412383	33487	8	Yes	31388772	7.19e-05	0.00918071	Kulundin	DCMS	1	C9orf3
2	35295603	35362064	66462	14	Yes	35324038	1.73e-07	0.000128294	Karakul	DCMS	0
2	35324038	35324038	1	1	Yes	35324038	6.58e-05	0.00959175	Karachaev	DCMS	0
2	35412247	36059946	647700	133	Yes	35575300	7.26e-07	0.000153169	GROUP1	hapFLK	6	C9orf64 RMI1 KIF27 GKAP1 UBQLN1 IDNK
2	35486046	35530117	44072	8	Yes	35528180	2.35e-05	0.0068114	Romanov	DCMS	1	RMI1
2	35543294	35543294	1	1	Yes	35543294	3.71e-05	0.00913806	Romanov	DCMS	1	RMI1*
2	35557446	35575300	17855	9	No	35564869	4.59e-06	0.00235226	Romanov	DCMS	1	C9orf64*
2	35573254	35824796	251543	59	Yes	35733197	1.65e-06	0.000682307	Karakul	DCMS	2	GKAP1 KIF27
2	35583276	35595662	12387	4	No	35585467	5.74e-06	0.00274376	Romanov	DCMS	1	KIF27*
2	35605676	35672176	66501	18	No	35630788	5.33e-06	0.00261129	Romanov	DCMS	1	KIF27
2	35672176	35745263	73088	18	Yes	35688408	4.93e-06	0.00166269	Salsk	DCMS	1	KIF27
2	35688408	35934995	246588	50	Yes	35776237	1.02e-06	0.000449523	Krasnoyarsk	DCMS	0
2	35874701	35920554	45854	9	Yes	35900611	1.88e-05	0.0043998	Salsk	DCMS	1	UBQLN1
2	35904503	35933887	29385	9	Yes	35919974	6.98e-05	0.00990819	Altai Mountain	DCMS	1	IDNK
2	37265142	37523581	258440	44	No	37371803	1.71e-13	8.54e-10	Altai Mountain	DCMS	4	UBAP2 UBE2R2 NOL6 AQP3
2	37317447	37537181	219735	38	No	37371803	1.61e-05	0.00328862	Baikal	DCMS	4	UBAP2 UBE2R2 NOL6 AQP3
2	39061651	39205933	144283	21	Yes	39080452	4.95e-06	0.00131831	Baikal	DCMS	2	BNIP3L PPP2R2A
2	39252326	39382404	130079	28	Yes	39296574	1.11e-06	0.000555315	Buubei	DCMS	0
2	41201206	41223337	22132	9	Yes	41209990	4.2e-05	0.00612317	Kulundin	DCMS	1	ADAM28
2	41653991	41786252	132262	32	Yes	41679684	3.74e-05	0.00439299	GROUP1	hapFLK	1	STC1
2	41710881	41868517	157637	34	Yes	41804186	4.8e-06	0.00157364	Buubei	DCMS	0
2	41802617	41903605	100989	26	Yes	41858475	3.95e-06	0.00124276	Edilbai	DCMS	1	NKX2-6
2	41851792	41940976	89185	24	Yes	41903605	3.09e-06	0.00112388	Tuva	DCMS	2	NKX3-1 NKX2-6
2	48040725	48166913	126189	30	Yes	48115846	9.84e-08	7.44e-05	Krasnoyarsk	DCMS	0
2	49678852	49731111	52260	14	Yes	49694108	5.59e-07	0.000278555	Krasnoyarsk	DCMS	2	NCBP1 TSTD2
2	49786651	49874619	87969	23	Yes	49833808	3.99e-05	0.00681477	Buubei	DCMS	2	TDRD7 TMOD1
2	50080206	50230830	150625	36	Yes	50186015	4.49e-05	0.00770723	Edilbai	DCMS	1	IGFBPL1
2	50080258	50147464	67207	18	Yes	50115893	1.61e-05	0.00357241	Tuva	DCMS	1	IGFBPL1
2	50139600	50247182	107583	23	Yes	50198490	7.36e-05	0.00991862	Karakul	DCMS	0
2	50848000	50920126	72127	19	Yes	50905186	3.18e-06	0.00169273	Russian Longhaired	DCMS	2	FBXO10 TOMM5
2	51162142	51306738	144597	21	Yes	51268049	7.67e-06	0.00191679	Karachaev	DCMS	1	ZCCHC7
2	51170644	51385404	214761	33	Yes	51269940	3.87e-07	0.00025406	Buubei	DCMS	2	ZCCHC7 PAX5
2	51891564	51963252	71689	12	Yes	51927953	9.69e-06	0.00226746	Karachaev	DCMS	1	RNF38
2	52177597	52236401	58805	16	Yes	52200218	6.6e-05	0.00960731	Karachaev	DCMS	1	RECK
2	52513596	52538547	24952	7	Yes	52518107	6.27e-06	0.00171686	Krasnoyarsk	DCMS	2	TLN1 TPM2
2	52870589	52914724	44136	24	Yes	52906810	9.13e-08	5.64e-05	Baikal	DCMS	1	UNC13B
2	52987794	53201647	213854	53	Yes	53054469	7.13e-05	0.00868334	All	hapFLK	8	FAM214B STOML2 PIGO FANCG VCP C9orf131 DNAJB5 UNC13B
2	52996340	53105645	109306	28	Yes	53033737	4.6e-06	0.00129077	Karachaev	DCMS	6	FAM214B STOML2 PIGO FANCG VCP UNC13B
2	53171003	53314864	143862	24	Yes	53232386	2.03e-05	0.00447894	Groznensk	DCMS	0
2	53733834	53910735	176902	44	Yes	53809534	6.02e-06	0.00266031	Russian Longhaired	DCMS	0
2	53917477	54045064	127588	29	Yes	53966213	5.67e-06	0.00255938	Russian Longhaired	DCMS	0
2	55866403	55942087	75685	18	Yes	55907413	1.57e-06	0.00101096	Russian Longhaired	DCMS	0
2	57127187	57184814	57628	15	Yes	57171379	6.57e-05	0.00984109	Krasnoyarsk	DCMS	0
2	58587780	58752682	164903	34	Yes	58657065	2.37e-06	0.000834252	Edilbai	DCMS	1	GNAQ
2	58617909	58744346	126438	27	Yes	58698919	1.26e-05	0.00270253	Lezgin	DCMS	1	GNAQ
2	58636335	58714211	77877	17	Yes	58708337	6.2e-05	0.00885887	Karakul	DCMS	1	GNAQ
2	58659367	58772457	113091	25	Yes	58692180	1.39e-05	0.00297111	Karachaev	DCMS	0
2	58692180	58714211	22032	6	Yes	58708337	5.57e-05	0.00860758	Tuva	DCMS	0
2	59372603	59395462	22860	8	Yes	59386251	2.6e-05	0.00475322	Karakul	DCMS	0
2	59569967	59588322	18356	9	No	59586282	5.85e-05	0.00960985	Groznensk	DCMS	1	PRUNE2
2	59876502	59925369	48868	17	No	59904142	2.22e-06	0.000899413	Buubei	DCMS	1	PCSK5
2	60829821	60901028	71208	17	No	60882281	4.24e-05	0.00721229	Krasnoyarsk	DCMS	0
2	60829821	60882482	52662	14	No	60863647	1.94e-05	0.00356084	Volgograd	DCMS	0
2	60840636	60883393	42758	13	No	60882281	4.68e-05	0.00741273	Baikal	DCMS	0
2	61544043	61659035	114993	29	No	61585383	1.39e-06	0.00055584	Groznensk	DCMS	1	RORB
2	64104122	64217682	113561	26	Yes	64173478	3.41e-06	0.00123999	Salsk	DCMS	1	C9orf85
2	64382164	64459540	77377	21	Yes	64435497	3.5e-05	0.00663488	Groznensk	DCMS	1	TMEM2
2	65632393	65650404	18012	8	No	65635302	2.06e-05	0.00471005	Salsk	DCMS	1	TRPM3*
2	65650404	65751953	101550	25	No	65704692	4.13e-05	0.00748074	Groznensk	DCMS	1	KLF9
2	68039039	68089051	50013	14	No	68075498	1.33e-08	1.37e-05	Groznensk	DCMS	1	DOCK8
2	68750975	69004974	254000	47	Yes	68804026	1.55e-06	0.000300339	GROUP1	hapFLK	1	DMRT2
2	70969755	71386313	416559	49	Yes	71277641	5.43e-07	0.000489781	Russian Longhaired	DCMS	1	RFX3
2	71054028	71391048	337021	39	Yes	71240974	1.18e-14	2.83e-10	Lezgin	DCMS	1	RFX3
2	72456672	72759408	302737	54	No	72699729	6.3e-08	4.63e-05	Groznensk	DCMS	3	RCL1 AK3 CDC37L1
2	72585938	72722412	136475	30	No	72612953	6.33e-07	0.000257007	Baikal	DCMS	1	RCL1
2	72590704	72659266	68563	19	No	72612953	5.01e-08	6.52e-05	Buubei	DCMS	1	RCL1
2	72603957	72703131	99175	23	No	72616133	1.51e-07	0.000200151	Romanov	DCMS	1	RCL1
2	72603957	72651982	48026	16	No	72616133	3.12e-07	0.000224888	Tuva	DCMS	1	RCL1
2	72606748	72644072	37325	10	No	72616133	1.83e-05	0.00372839	Altai Mountain	DCMS	1	RCL1*
2	72612953	72703131	90179	17	No	72628873	6.14e-06	0.00145586	Kulundin	DCMS	1	RCL1*
2	73279742	73296924	17183	4	No	73287723	4.07e-05	0.00690953	Buubei	DCMS	1	RIC1
2	73470037	73642050	172014	40	Yes	73575066	5.24e-07	0.000325571	Tuva	DCMS	2	KIAA2026 MLANA
2	73475221	73635837	160617	37	Yes	73566478	9.24e-10	1.18e-06	Karachaev	DCMS	2	KIAA2026 MLANA
2	73480637	73692314	211678	41	Yes	73518288	1.85e-09	5.21e-06	Buubei	DCMS	2	MLANA KIAA2026
2	73494338	73642050	147713	35	Yes	73575066	3.05e-10	6.42e-07	Lezgin	DCMS	1	KIAA2026
2	73518100	73585877	67778	16	No	73550594	1.76e-06	0.000740367	Salsk	DCMS	1	KIAA2026
2	73518288	73642050	123763	28	Yes	73575066	4.07e-06	0.00107467	Volgograd	DCMS	1	KIAA2026
2	73520836	73520836	1	1	No	73520836	1.43e-05	0.00274622	Kulundin	DCMS	1	KIAA2026
2	73595202	73619257	24056	7	Yes	73608951	1.16e-05	0.00309828	Salsk	DCMS	0
2	74378021	74548472	170452	34	Yes	74431261	2.95e-06	0.00109154	Tuva	DCMS	1	KDM4C
2	74410748	74470928	60181	12	Yes	74446644	4.09e-05	0.00717951	Edilbai	DCMS	1	KDM4C
2	74410748	74699505	288758	57	Yes	74636454	1.62e-06	0.000672435	Karakul	DCMS	1	KDM4C
2	74431261	74538993	107733	23	Yes	74461926	8.49e-06	0.00230372	Buubei	DCMS	1	KDM4C
2	74577569	74700075	122507	27	Yes	74668765	7.95e-07	0.000327513	Lezgin	DCMS	0
2	79119067	79287229	168163	32	Yes	79185648	2.18e-05	0.00660585	Russian Longhaired	DCMS	0
2	79189014	79778662	589649	87	Yes	79496817	1.3e-05	0.00289215	GROUP2	hapFLK	0
2	79672886	79772628	99743	14	Yes	79716828	3.95e-06	0.00136611	Buubei	DCMS	0
2	81149321	81271782	122462	28	Yes	81190497	5.19e-07	0.000217853	Baikal	DCMS	1	MPDZ
2	81761561	81774168	12608	9	Yes	81762665	4.61e-05	0.00691404	Lezgin	DCMS	0
2	82076530	82209866	133337	25	Yes	82191272	2.64e-06	0.000969639	Karakul	DCMS	1	NFIB
2	84393704	84450312	56609	15	Yes	84408332	1.68e-07	0.000103533	Groznensk	DCMS	1	BNC2
2	84658941	84763127	104187	28	Yes	84732669	1.48e-05	0.00311782	Karachaev	DCMS	1	BNC2
2	86380065	86406700	26636	7	Yes	86390180	1.38e-05	0.0028909	Lezgin	DCMS	1	ADAMTSL1*
2	87240308	87304874	64567	17	Yes	87263086	6.75e-06	0.00198081	Buubei	DCMS	1	DENND4C
2	89375648	89487382	111735	24	No	89443087	3.47e-06	0.0012524	Buubei	DCMS	0
2	90771375	90870535	99161	23	Yes	90824324	2.13e-05	0.00411388	Karachaev	DCMS	0
2	91858533	91953555	95023	21	No	91886532	2.39e-05	0.0047152	Krasnoyarsk	DCMS	0
2	98019281	98214441	195161	33	No	98155679	1.25e-07	0.000114635	Tuva	DCMS	0
2	98388569	98483209	94641	20	No	98473214	2.37e-06	0.000936769	Tuva	DCMS	1	CABP1
2	100289822	100403791	113970	25	No	100354774	1.22e-09	1.79e-06	Groznensk	DCMS	1	ACO1
2	101684673	101710705	26033	7	No	101690706	2.14e-05	0.00398495	Lezgin	DCMS	1	FBXO16
2	102240046	102387356	147311	31	No	102357624	1.95e-05	0.00387177	Karakul	DCMS	1	HMBOX1
2	102622459	102716287	93829	21	No	102667770	2.32e-07	0.000175768	Buubei	DCMS	0
2	103544491	103629915	85425	23	No	103607665	2.55e-05	0.00453359	Lezgin	DCMS	1	PINX1
2	103901790	103937439	35650	11	No	103909176	3.66e-05	0.00552896	Kulundin	DCMS	0
2	103905065	104059556	154492	20	No	103915333	5.44e-06	0.00149124	Altai Mountain	DCMS	1	MTMR9
2	103905065	103979194	74130	11	No	103919626	3.15e-07	0.000147636	Volgograd	DCMS	0
2	103915333	103952878	37546	7	No	103919626	2.75e-05	0.00581703	Salsk	DCMS	0
2	103919626	103979194	59569	7	No	103919626	5.48e-05	0.00918582	Groznensk	DCMS	0
2	104116454	104248966	132513	36	Yes	104193201	1.09e-08	1.17e-05	Volgograd	DCMS	1	BLK
2	104172027	104235130	63104	19	Yes	104193201	9.69e-06	0.00237579	Karakul	DCMS	1	BLK
2	104172027	104205658	33632	12	Yes	104192607	4.16e-05	0.0069937	Tuva	DCMS	1	BLK
2	104179295	104218715	39421	14	Yes	104193201	5.13e-05	0.00842982	Edilbai	DCMS	1	BLK
2	104179295	104225201	45907	15	Yes	104205658	1.8e-05	0.00585905	Russian Longhaired	DCMS	1	BLK
2	104905230	104956379	51150	10	No	104928458	2.11e-05	0.00432055	Tuva	DCMS	1	GLRA3
2	104964984	105135322	170339	31	No	105055685	8.71e-07	0.000347176	Karachaev	DCMS	1	GLRA3
2	105745646	105790802	45157	12	No	105782866	1.02e-05	0.00284212	Salsk	DCMS	0
2	105907705	106029426	121722	25	No	105983810	5.39e-09	6e-06	Edilbai	DCMS	0
2	105932349	106029737	97389	22	No	105975106	2.08e-08	2.74e-05	Karakul	DCMS	0
2	105957523	106011249	53727	13	No	105983810	5.6e-06	0.00147464	Lezgin	DCMS	0
2	106109303	106204683	95381	27	No	106147795	1.43e-10	2.81e-07	Groznensk	DCMS	1	SCRG1
2	106584335	106686708	102374	25	No	106637979	7.51e-06	0.00227069	Salsk	DCMS	1	GALNTL6
2	106585530	106757913	172384	39	No	106671822	3.91e-16	3.13e-11	Baikal	DCMS	1	GALNTL6
2	106606149	106685720	79572	18	No	106666325	2.18e-06	0.000839422	Karakul	DCMS	1	GALNTL6
2	107288479	107458856	170378	39	Yes	107369684	2.08e-11	5.28e-08	Altai Mountain	DCMS	1	GALNTL6
2	107943657	108089444	145788	29	No	108073176	1.24e-05	0.0032372	Salsk	DCMS	0
2	108016337	108089444	73108	15	No	108027362	1.12e-05	0.00261067	Altai Mountain	DCMS	0
2	108329251	108419702	90452	20	Yes	108359489	2.19e-05	0.00425751	Altai Mountain	DCMS	0
2	108678217	108830407	152191	29	Yes	108770459	1.15e-06	0.000818473	Russian Longhaired	DCMS	0
2	110013741	111298154	1284414	250	Yes	110732391	6.92e-14	4.99e-11	GROUP1	hapFLK	7	SH3RF1 CBR4 NEK1 PALLD CLCN3 HPF1 MFAP3L
2	110513831	110590464	76634	16	Yes	110555335	1.11e-05	0.00284417	Groznensk	DCMS	1	NEK1
2	110658092	110759711	101620	30	Yes	110716265	2.42e-08	3.68e-05	Buubei	DCMS	1	SH3RF1
2	112888973	113441362	552390	81	Yes	113061884	3.34e-14	1.89e-10	Altai Mountain	DCMS	6	TUBGCP5 CCDC115 IMP4 PTPN18 CYFIP1 AMER3
2	112945159	113099924	154766	24	Yes	113061884	3.1e-07	0.000217802	Buubei	DCMS	3	TUBGCP5 CCDC115 IMP4
2	113546185	113698849	152665	38	Yes	113547518	8.76e-06	0.00211958	Karachaev	DCMS	0
2	113546185	113588070	41886	16	Yes	113547365	2.1e-05	0.00645272	Russian Longhaired	DCMS	0
2	113895130	115332093	1436964	198	Yes	114938874	1.06e-09	6.67e-06	Romanov	DCMS	0
2	113895130	114259764	364635	43	Yes	114130883	1.61e-07	8.95e-05	Volgograd	DCMS	0
2	113895130	114279784	384655	46	Yes	114138798	4.18e-10	7.28e-07	Baikal	DCMS	0
2	114102082	114160822	58741	9	Yes	114138798	3.71e-06	0.00189742	Russian Longhaired	DCMS	0
2	114106580	114138798	32219	5	Yes	114138798	6.32e-05	0.00915225	Altai Mountain	DCMS	0
2	114483040	114531332	48293	9	Yes	114501970	1.97e-05	0.00386798	Karachaev	DCMS	0
2	114878020	115340878	462859	61	Yes	115143708	2.97e-13	6.31e-09	Buubei	DCMS	0
2	114956593	115176969	220377	31	Yes	115070412	2.08e-07	0.000123705	Groznensk	DCMS	0
2	115027294	115430616	403323	44	Yes	115204058	8.89e-08	6.25e-05	Edilbai	DCMS	0
2	115070353	115429069	358717	39	Yes	115204058	1.52e-07	8.62e-05	Lezgin	DCMS	0
2	115083516	115429069	345554	37	Yes	115204058	9.51e-08	5.67e-05	Karachaev	DCMS	0
2	115195974	115355548	159575	16	Yes	115289661	1.06e-07	7.01e-05	Altai Mountain	DCMS	0
2	115662514	115703492	40979	8	Yes	115665643	5.74e-05	0.00839454	Karakul	DCMS	0
2	115662514	115913098	250585	68	Yes	115812539	5.38e-08	3.57e-05	Karachaev	DCMS	0
2	115684699	115801893	117195	32	Yes	115758835	3.07e-05	0.00518109	Lezgin	DCMS	0
2	115751217	115913098	161882	47	Yes	115852732	2.91e-08	3.45e-05	Karakul	DCMS	0
2	115837956	115867889	29934	10	Yes	115852732	3.47e-05	0.0090038	Russian Longhaired	DCMS	0
2	115861322	115954085	92764	25	Yes	115862059	4.52e-07	0.00022924	Groznensk	DCMS	0
2	115861322	115995299	133978	30	Yes	115906675	1.3e-07	7.52e-05	Baikal	DCMS	0
2	116197521	116394875	197355	44	Yes	116332472	1.84e-09	4.51e-06	Karakul	DCMS	2	SAP130 UGGT1
2	116575877	116849423	273547	58	Yes	116783687	9.57e-11	1.82e-07	Altai Mountain	DCMS	4	MYO7B LIMS2 SFT2D3 WDR33
2	117028072	117083576	55505	11	Yes	117079014	4.78e-05	0.00830701	Groznensk	DCMS	1	MAP3K2
2	117139864	117222659	82796	19	Yes	117184757	1.08e-05	0.00409799	Romanov	DCMS	1	CYP27C1
2	117272801	117378007	105207	25	Yes	117280435	2.79e-05	0.00769681	Russian Longhaired	DCMS	1	BIN1
2	118151303	118365256	213954	33	Yes	118308487	1.01e-05	0.00246879	Krasnoyarsk	DCMS	1	PMS1
2	118460249	118537207	76959	24	Yes	118512262	4.83e-07	0.000215768	Karachaev	DCMS	2	ASNSD1 ANKAR
2	118763261	118799452	36192	13	Yes	118785315	8.93e-06	0.00239909	Groznensk	DCMS	1	WDR75*
2	119082940	119382242	299303	72	Yes	119302774	1.31e-10	5.8e-08	GROUP1	hapFLK	2	COL3A1 COL5A2
2	119132008	119325341	193334	49	Yes	119302774	7.94e-06	0.00131164	All	hapFLK	2	COL3A1 COL5A2
2	119259365	119272611	13247	5	Yes	119270551	3.8e-05	0.00930102	Romanov	DCMS	1	COL3A1
2	120118135	120241312	123178	33	Yes	120154341	5.88e-07	0.000238988	Kulundin	DCMS	0
2	120698567	120786738	88172	17	Yes	120758539	2.21e-05	0.00380723	Kulundin	DCMS	1	TFPI
2	121337678	121475401	137724	28	Yes	121421207	2.32e-07	0.000175768	Buubei	DCMS	1	ZSWIM2
2	121406833	121446850	40018	11	Yes	121421207	1.07e-05	0.0025389	Karakul	DCMS	1	ZSWIM2
2	121720300	121844780	124481	24	Yes	121789182	3.39e-07	0.000163875	Karachaev	DCMS	1	ZC3H15
2	121775397	122027543	252147	43	Yes	121884507	1.36e-05	0.00481702	Russian Longhaired	DCMS	0
2	121844780	122097201	252422	44	Yes	122027543	1.32e-08	1.46e-05	Krasnoyarsk	DCMS	0
2	121884507	122631302	746796	117	Yes	122348654	1.43e-14	3.12e-10	Lezgin	DCMS	2	TMED2 FSIP2
2	121903969	122109278	205310	36	Yes	122022456	1.36e-07	7.8e-05	Baikal	DCMS	0
2	121904181	122141266	237086	39	Yes	121999372	5.18e-06	0.00153448	Edilbai	DCMS	0
2	121904181	122050391	146211	23	Yes	122027543	5.45e-05	0.0074206	Kulundin	DCMS	0
2	121904181	122141266	237086	39	Yes	122035612	3.37e-05	0.00533928	Volgograd	DCMS	0
2	121925095	122027543	102449	17	Yes	121999417	6.28e-06	0.00188036	Tuva	DCMS	0
2	121925397	122035612	110216	17	Yes	122011152	5.18e-05	0.00928125	Salsk	DCMS	0
2	121936206	122088117	151912	26	Yes	121999372	4.9e-06	0.00146242	Karakul	DCMS	0
2	122069812	122574473	504662	80	Yes	122499361	9.25e-06	0.00365593	Russian Longhaired	DCMS	0
2	122161119	122692766	531648	75	Yes	122360178	4e-13	2.06e-09	Karachaev	DCMS	2	TMED2 FSIP2
2	122266908	122493288	226381	30	Yes	122284517	4.66e-05	0.0078853	Edilbai	DCMS	1	TMED2
2	122348654	122509878	161225	27	Yes	122501711	6.14e-06	0.00172373	Karakul	DCMS	1	FSIP2
2	122501711	122576413	74703	17	Yes	122512143	1.26e-05	0.00284444	Altai Mountain	DCMS	1	FSIP2
2	122574473	123373533	799061	101	Yes	123093673	4.22e-08	5.83e-05	Buubei	DCMS	0
2	122795344	122914671	119328	14	No	122842250	2.15e-05	0.00656481	Russian Longhaired	DCMS	0
2	123229165	123467530	238366	39	Yes	123369957	8.13e-06	0.00195708	Lezgin	DCMS	0
2	124639438	124779728	140291	24	Yes	124677512	6.65e-07	0.000308373	Groznensk	DCMS	0
2	124652854	124824705	171852	28	Yes	124767457	4.74e-08	2.86e-05	Kulundin	DCMS	0
2	124652854	124709801	56948	13	Yes	124654811	4.57e-05	0.00849001	Salsk	DCMS	0
2	127158449	127173649	15201	8	Yes	127168259	3.1e-05	0.00544533	Altai Mountain	DCMS	2	ITGA4 CERKL
2	128374890	128711724	336835	67	Yes	128458841	9.33e-11	1.94e-07	Groznensk	DCMS	0
2	128419735	128500584	80850	20	Yes	128458841	3.03e-06	0.00164342	Russian Longhaired	DCMS	0
2	128465107	128808240	343134	76	Yes	128717875	1.38e-06	0.000456851	Kulundin	DCMS	0
2	128645070	128760875	115806	24	Yes	128697299	2.96e-08	3.16e-05	Salsk	DCMS	0
2	128795575	128813913	18339	6	Yes	128808240	5.17e-05	0.00796286	Baikal	DCMS	0
2	133756841	134135182	378342	80	Yes	133936426	3.8e-05	0.0068864	GROUP2	hapFLK	4	C1orf43 ATF2 ATP5G3 CHN1
2	134761891	135180854	418964	92	Yes	134953909	4.93e-05	0.0063639	All	hapFLK	2	SP3 OLA1
2	136575382	136669097	93716	23	Yes	136630963	6.72e-08	7.93e-05	Buubei	DCMS	2	METAP1D DLX1
2	136605902	136669097	63196	17	Yes	136636192	5.41e-06	0.00170185	Tuva	DCMS	1	METAP1D
2	136901603	136949456	47854	13	No	136948558	5.81e-05	0.00921011	Edilbai	DCMS	1	DYNC1I2
2	137910885	137995425	84541	14	No	137921018	1.58e-06	0.000698377	Buubei	DCMS	1	MYO3B
2	137911857	137986868	75012	12	No	137930925	5.66e-05	0.00853929	Baikal	DCMS	1	MYO3B
2	141122191	141127266	5076	17	No	141125948	2.86e-05	0.00513699	Baikal	DCMS	1	XIRP2
2	142193383	142298118	104736	23	No	142236689	1.25e-08	2.19e-05	Buubei	DCMS	1	SCN9A
2	142236689	142315573	78885	15	No	142292924	6.47e-06	0.00161387	Baikal	DCMS	0
2	144918827	145059761	140935	33	No	144957638	4.6e-06	0.00127521	Lezgin	DCMS	1	FIGN
2	147897772	148013217	115446	25	No	147963527	1.49e-09	4.36e-06	Buubei	DCMS	0
2	147911771	147996276	84506	15	No	147963138	6.73e-05	0.00873343	Kulundin	DCMS	0
2	147969135	147998615	29481	8	No	147971367	6.15e-05	0.00953472	Edilbai	DCMS	0
2	148614432	148782765	168334	45	No	148668781	2.59e-06	0.0004738	GROUP1	hapFLK	1	PLA2R1
2	148744683	149358034	613352	121	No	149116857	1.29e-07	7.69e-05	Lezgin	DCMS	5	BAZ2B WDSUB1 MARCH7 CD302 TANC1
2	148744759	148786064	41306	16	No	148778134	2.19e-05	0.00662158	Russian Longhaired	DCMS	1	CD302
2	150587452	150673273	85822	19	No	150665923	1.9e-05	0.00412855	Edilbai	DCMS	0
2	152248567	152282092	33526	7	No	152271407	3.01e-05	0.00478307	Kulundin	DCMS	0
2	152437856	152445440	7585	5	No	152437856	3.84e-05	0.00961535	Russian Longhaired	DCMS	0
2	154544125	154621677	77553	20	No	154598966	1.42e-05	0.00307447	Karakul	DCMS	0
2	155693109	155818508	125400	27	No	155813922	4.29e-05	0.00993501	Romanov	DCMS	2	PRPF40A FMNL2
2	157703427	157765487	62061	15	No	157752656	1.3e-05	0.00290638	Altai Mountain	DCMS	0
2	159571624	159754039	182416	30	No	159675251	5.42e-13	2.37e-09	Baikal	DCMS	1	EPC2
2	164861619	164961271	99653	21	No	164912044	1.07e-06	0.000823752	Romanov	DCMS	1	GTDC1
2	165673636	165740847	67212	15	No	165709306	5.89e-05	0.00929636	Edilbai	DCMS	0
2	173133302	173282027	148726	38	Yes	173184280	3.04e-07	0.000144252	Volgograd	DCMS	0
2	173717715	173750429	32715	9	Yes	173735808	2.09e-05	0.0064381	Russian Longhaired	DCMS	1	DARS*
2	174953638	175041124	87487	23	No	175000187	1.8e-06	0.000616374	Lezgin	DCMS	0
2	175618134	175663690	45557	10	Yes	175622809	1.64e-05	0.00337478	Karachaev	DCMS	0
2	177979418	178035637	56220	16	No	178013943	8.16e-06	0.00209047	Karakul	DCMS	1	ACTR3*
2	182017807	182569833	552027	121	Yes	182092195	2.23e-05	0.00286459	GROUP1	hapFLK	3	RPL36A-HNRNPH2 CCDC93 INSIG2
2	182021392	182126178	104787	26	Yes	182054926	5.54e-11	1.58e-07	Lezgin	DCMS	2	CCDC93 RPL36A-HNRNPH2
2	182037596	182124730	87135	20	Yes	182057362	2.14e-08	1.7e-05	Karachaev	DCMS	2	CCDC93 RPL36A-HNRNPH2
2	182513247	182587783	74537	15	Yes	182568101	1.78e-06	0.000616674	Altai Mountain	DCMS	0
2	182577530	182607165	29636	6	Yes	182587783	6.14e-05	0.00915222	Karachaev	DCMS	0
2	182603849	182650195	46347	10	Yes	182616926	7.5e-06	0.00191283	Altai Mountain	DCMS	0
2	182610589	182661693	51105	10	Yes	182650195	2.93e-05	0.0052536	Baikal	DCMS	0
2	182815842	182851783	35942	12	No	182831752	2.98e-05	0.00530728	Altai Mountain	DCMS	0
2	183002722	183252390	249669	58	No	183164212	2.79e-06	0.000868607	Lezgin	DCMS	2	EN1 MARCO
2	184324037	184411125	87089	19	No	184372397	1.07e-05	0.00270211	Buubei	DCMS	1	EPB41L5
2	184335933	184395589	59657	15	No	184381317	8.8e-06	0.002128	Karachaev	DCMS	1	EPB41L5
2	184885387	185066154	180768	28	No	184972848	6.86e-08	5.49e-05	Krasnoyarsk	DCMS	0
2	185010506	185115939	105434	17	No	185047712	1.73e-05	0.00567812	Russian Longhaired	DCMS	0
2	185115939	185211174	95236	26	No	185200109	3.47e-06	0.0012524	Buubei	DCMS	1	GLI2
2	185387341	185552663	165323	27	No	185460157	2.42e-06	0.000778009	Baikal	DCMS	1	TFCP2L1
2	185398828	185552663	153836	26	No	185483442	1.51e-07	9.47e-05	Groznensk	DCMS	1	TFCP2L1
2	185432967	185485656	52690	11	No	185483442	6.19e-05	0.00840124	Volgograd	DCMS	1	TFCP2L1
2	185433299	185530464	97166	14	No	185483442	1.52e-06	0.000544518	Altai Mountain	DCMS	1	TFCP2L1
2	186315407	186345011	29605	8	No	186330171	1.06e-05	0.00265807	Tuva	DCMS	0
2	187741752	187841442	99691	19	No	187805627	1.82e-05	0.0033905	Volgograd	DCMS	0
2	190829097	190915070	85974	19	No	190888926	1.48e-05	0.00512292	Russian Longhaired	DCMS	0
2	191237931	191307080	69150	17	No	191290108	9.96e-06	0.00227912	Baikal	DCMS	0
2	191701059	191806606	105548	21	No	191793965	2.26e-05	0.00452006	Krasnoyarsk	DCMS	0
2	193933393	194066756	133364	21	No	194008037	1.06e-07	6.2e-05	Karachaev	DCMS	0
2	194628576	194799208	170633	23	Yes	194787709	1.19e-05	0.0027148	Altai Mountain	DCMS	0
2	194750701	194798675	47975	8	Yes	194787709	1.13e-05	0.00235406	Volgograd	DCMS	0
2	195235268	195472114	236847	37	No	195394722	1.07e-06	0.000784973	Russian Longhaired	DCMS	0
2	195296628	195529375	232748	40	No	195358217	1.08e-05	0.00244867	Karachaev	DCMS	0
2	195543480	195638081	94602	19	No	195609509	3.93e-05	0.00657543	Karachaev	DCMS	1	ACAA2*
2	196012455	196052253	39799	10	No	196040463	1.75e-05	0.00362185	Altai Mountain	DCMS	0
2	196949555	197017376	67822	12	Yes	196995426	4.01e-05	0.00732337	Groznensk	DCMS	2	SLC39A10 DNAH7
2	197077680	197130803	53124	14	Yes	197110024	6.51e-06	0.00182969	Edilbai	DCMS	1	DNAH7
2	201156247	201216919	60673	13	Yes	201182195	7.91e-06	0.00220099	Buubei	DCMS	2	C2orf69 TYW5
2	202247557	202325121	77565	13	Yes	202268001	2.79e-07	0.000133196	Baikal	DCMS	1	FAM126B
2	202253568	202253568	1	1	Yes	202253568	5.63e-05	0.00934068	Groznensk	DCMS	2	ORC2* FAM126B*
2	203429860	203773191	343332	67	No	203531173	1.92e-07	0.000139363	Karakul	DCMS	2	NOP58 BMPR2
2	203481906	203625034	143129	25	No	203548194	7.21e-06	0.00177961	Lezgin	DCMS	1	NOP58
2	204010007	204102056	92050	27	No	204080782	7.16e-06	0.00204662	Tuva	DCMS	2	NBEAL1 XBP1
2	208750657	208783838	33182	8	No	208764523	5.18e-05	0.00849536	Edilbai	DCMS	1	FZD5
2	210292456	210348482	56027	21	No	210341631	1.79e-05	0.00361161	Karachaev	DCMS	1	MAP2
2	210341385	210368187	26803	12	No	210344001	2.07e-06	0.000744955	Edilbai	DCMS	1	MAP2
2	213851436	213876918	25483	6	No	213851436	5.65e-05	0.00843098	Altai Mountain	DCMS	0
2	214228529	214927965	699437	96	Yes	214742981	6.8e-09	8.85e-06	Krasnoyarsk	DCMS	1	SPAG16
2	214570942	214883017	312076	56	No	214742981	1.36e-09	1.94e-06	Groznensk	DCMS	0
2	214585680	214796357	210678	41	No	214688185	4.38e-08	3.38e-05	Volgograd	DCMS	0
2	215124690	215214070	89381	21	No	215182348	2.54e-07	0.000145465	Groznensk	DCMS	0
2	215167238	215182824	15587	5	No	215182348	3.6e-05	0.0060925	Baikal	DCMS	0
2	217159203	217210965	51763	12	No	217196440	1.14e-05	0.00425256	Romanov	DCMS	1	XRCC5
2	217196440	217280500	84061	20	No	217219891	4.53e-06	0.00139798	Karakul	DCMS	1	2004-03-01
2	218418759	218546685	127927	17	Yes	218441284	4.67e-05	0.00724423	Karakul	DCMS	0
2	218449673	218579523	129851	15	Yes	218485210	9.25e-06	0.00226073	Altai Mountain	DCMS	0
2	218513722	218667705	153984	26	Yes	218654811	1.63e-07	0.000100701	Edilbai	DCMS	0
2	218597662	218659758	62097	11	Yes	218654811	1.52e-05	0.00326201	Altai Mountain	DCMS	0
2	219154507	219360665	206159	43	Yes	219262859	1.01e-09	1.92e-06	Krasnoyarsk	DCMS	4	AAMP TMBIM1 PNKD CXCR1
2	219161332	219349696	188365	39	Yes	219250095	1.9e-10	3.24e-07	Karachaev	DCMS	4	AAMP TMBIM1 CXCR1 PNKD
2	219169377	219225542	56166	13	Yes	219204987	6.75e-05	0.00892837	Volgograd	DCMS	1	CXCR1
2	219333114	219521189	188076	24	Yes	219446940	6.49e-05	0.00849689	Kulundin	DCMS	5	VIL1 USP37 CTDSP1 SLC11A1 CATIP
2	219349696	219564581	214886	25	Yes	219506218	7.76e-07	0.000306452	Baikal	DCMS	3	USP37 CNOT9 VIL1
2	219404288	219563533	159246	19	Yes	219506218	2.21e-06	0.000896752	Buubei	DCMS	3	USP37 CNOT9 VIL1
2	219425968	219535083	109116	14	Yes	219434741	2.32e-05	0.00475769	Edilbai	DCMS	2	VIL1 USP37
2	220764898	220818590	53693	12	No	220800336	5.48e-05	0.00962196	Salsk	DCMS	0
2	223373423	223406910	33488	10	Yes	223388274	9.48e-06	0.00241865	Edilbai	DCMS	1	PAX3
2	224530711	224698252	167542	27	Yes	224579283	1.72e-07	0.000146868	Tuva	DCMS	0
2	224741322	224793879	52558	11	Yes	224749795	3.77e-05	0.00679808	Edilbai	DCMS	0
2	228074336	228155942	81607	21	No	228114723	1.05e-05	0.00261758	Edilbai	DCMS	1	IRS1
2	228716519	228772664	56146	14	Yes	228765461	7e-05	0.00932504	Lezgin	DCMS	1	AGFG1
2	230093225	230144578	51354	14	No	230129750	1.68e-05	0.00376306	Edilbai	DCMS	1	PID1
2	230173703	230195386	21684	7	No	230185850	5.47e-05	0.00782319	Lezgin	DCMS	1	PID1
2	230880644	231003714	123071	27	No	230931616	2.04e-05	0.00368882	Volgograd	DCMS	1	TRIP12
2	230923837	230987336	63500	11	No	230931616	7.43e-06	0.00196942	Karakul	DCMS	1	TRIP12
2	231779378	231818797	39420	5	No	231792431	2.35e-05	0.00466293	Krasnoyarsk	DCMS	1	GPR55
2	231779378	231806630	27253	3	No	231792431	7.94e-05	0.00989813	Kulundin	DCMS	1	GPR55*
2	231988541	232024450	35910	12	No	232023247	3.29e-05	0.00601729	Krasnoyarsk	DCMS	1	PSMD1
2	231998864	232041500	42637	10	No	232023247	3.05e-05	0.00810305	Romanov	DCMS	2	PSMD1* ARMC9*
2	232022385	232041500	19116	5	No	232023247	2.55e-05	0.00423045	Kulundin	DCMS	2	PSMD1* ARMC9*
2	232360165	232413327	53163	17	No	232363416	2.11e-05	0.00631797	Romanov	DCMS	1	NMUR1
2	232867033	233064300	197268	31	Yes	232985590	2.79e-14	2.91e-10	Karachaev	DCMS	1	DIS3L2
2	232920187	232995138	74952	13	Yes	232968889	6.68e-08	4.96e-05	Edilbai	DCMS	1	DIS3L2
2	232936213	233011548	75336	14	Yes	232968889	3.04e-07	0.000221195	Tuva	DCMS	1	DIS3L2
2	232955300	232985590	30291	6	Yes	232977026	3.89e-05	0.00634221	Karakul	DCMS	1	DIS3L2
2	233228474	233379502	151029	26	No	233314518	4.73e-08	3.7e-05	Altai Mountain	DCMS	0
2	233300759	233379502	78744	16	No	233377856	2.59e-05	0.00726945	Romanov	DCMS	0
2	233341008	233461274	120267	22	No	233403474	6.06e-07	0.000247711	Volgograd	DCMS	1	PHC2
2	234330698	234420611	89914	19	Yes	234390241	8.37e-06	0.00228048	Tuva	DCMS	4	FAM167B EIF3I LCK HDAC1
2	234403000	234602983	199984	43	Yes	234524372	8.23e-11	2.15e-07	Lezgin	DCMS	0
2	234422127	234481057	58931	11	Yes	234432929	3.72e-05	0.00916499	Romanov	DCMS	1	TXLNA
2	234431621	234569167	137547	28	Yes	234524372	2.62e-05	0.00477589	Karakul	DCMS	3	TMEM39B KPNA6 TXLNA
2	234521257	234547365	26109	6	Yes	234536628	6.08e-05	0.00907344	Karachaev	DCMS	1	TMEM39B
2	235171290	235208950	37661	9	No	235174526	3.13e-05	0.00507289	Volgograd	DCMS	1	ZCCHC17
2	235391607	235508056	116450	24	No	235477819	8.78e-07	0.000684036	Russian Longhaired	DCMS	1	PUM1
2	238382292	238477609	95318	24	No	238440498	1.12e-06	0.000417726	Baikal	DCMS	3	STX12 PPP1R8 MTCH1
2	239634241	239719895	85655	28	No	239692080	7.03e-06	0.00160989	Kulundin	DCMS	5	UBXN11 CD52 SH3BGRL3 CRYBG2 ZNF683
2	239663233	239726763	63531	20	No	239712130	2.47e-06	0.000860542	Krasnoyarsk	DCMS	2	SH3BGRL3 UBXN11
2	239667928	239713498	45571	14	No	239694749	2.84e-06	0.00100079	Groznensk	DCMS	2	UBXN11 SH3BGRL3
2	241162075	241213577	51503	13	No	241184944	1.69e-05	0.00341107	Baikal	DCMS	1	SRRM1
2	243644742	243680050	35309	8	No	243663929	5.06e-05	0.00867976	Groznensk	DCMS	0
2	244946138	245061240	115103	30	No	245030239	1.81e-05	0.00412629	Groznensk	DCMS	1	MUL1
2	245851561	245889291	37731	9	No	245867409	2.88e-05	0.00510768	Karakul	DCMS	2	NBL1 HTR6
2	248101447	248166818	65372	19	Yes	248130720	9.27e-07	0.000487481	Buubei	DCMS	2	PADI3 PADI4
2	248107206	248207685	100480	24	Yes	248170807	7.43e-06	0.00194285	Krasnoyarsk	DCMS	2	PADI1 PADI3
3	72985	225878	152894	23	Yes	72985	7.56e-06	0.00213528	Buubei	DCMS	1	CACNA1B
3	72985	236115	163131	26	Yes	130290	3.99e-09	3.9e-06	Karachaev	DCMS	1	CACNA1B
3	72985	176677	103693	16	Yes	72985	1.51e-06	0.00104398	Romanov	DCMS	1	CACNA1B
3	72985	176677	103693	16	Yes	130290	3.15e-07	0.00022623	Tuva	DCMS	1	CACNA1B
3	287643	441289	153647	24	No	332135	4.09e-09	4.64e-06	Baikal	DCMS	0
3	311903	441370	129468	21	No	351771	1.24e-08	1.08e-05	Karachaev	DCMS	4	ARRDC1 EHMT1 ZMYND19 DPH7
3	330959	423015	92057	12	No	381958	4.59e-07	0.000217529	Altai Mountain	DCMS	2	ARRDC1 EHMT1
3	330959	430607	99649	14	No	409301	2.01e-06	0.000625858	Volgograd	DCMS	3	ZMYND19 ARRDC1 DPH7
3	334646	426541	91896	11	No	409301	8.18e-06	0.00224555	Groznensk	DCMS	3	ZMYND19 ARRDC1 DPH7
3	6000123	6135728	135606	43	No	6098372	1.08e-11	3.32e-08	Baikal	DCMS	2	ASS1 HMCN2
3	6020889	6126957	106069	31	No	6097198	1.1e-08	8.8e-06	Kulundin	DCMS	2	ASS1 HMCN2
3	6038410	6118410	80001	21	No	6090661	1.19e-05	0.00279224	Krasnoyarsk	DCMS	2	ASS1 HMCN2
3	7556436	7719320	162885	35	No	7640192	2.14e-05	0.00398495	Lezgin	DCMS	6	WDR34 SETSIP SPTAN1 PKN3 ZDHHC12 ZER1
3	11392632	11465461	72830	21	No	11416575	4.39e-05	0.00692239	Karakul	DCMS	2	PSMB7 NEK6
3	11774715	11892161	117447	19	Yes	11784604	2.05e-05	0.00619623	Romanov	DCMS	0
3	11915898	11953659	37762	9	Yes	11916411	6.2e-05	0.00907808	Baikal	DCMS	1	DENND1A
3	12217181	12307266	90086	20	No	12232347	1.49e-05	0.00369701	Salsk	DCMS	1	DENND1A
3	12571210	12604262	33053	12	No	12598319	4.16e-06	0.00116705	Baikal	DCMS	1	RABGAP1
3	12612639	12612639	1	1	No	12612639	3.36e-05	0.0057943	Baikal	DCMS	0
3	12879837	13025668	145832	26	No	12957110	6.9e-06	0.00169885	Baikal	DCMS	3	OR1B1 OR1L3 OR1J4
3	16559264	16606431	47168	12	No	16585666	1e-05	0.00228641	Baikal	DCMS	2	CMPK2 RSAD2
3	18210662	18350760	140099	25	Yes	18291844	8.48e-07	0.00043209	Karakul	DCMS	1	MBOAT2
3	18258010	18292815	34806	8	Yes	18291844	1.9e-05	0.00605483	Russian Longhaired	DCMS	1	MBOAT2*
3	20047456	20069422	21967	8	No	20047876	2.41e-05	0.00697892	Russian Longhaired	DCMS	0
3	24638777	24698469	59693	14	No	24657947	1.92e-05	0.00445648	Salsk	DCMS	0
3	25514514	25534921	20408	8	No	25514606	6e-05	0.00798801	Kulundin	DCMS	1	RAD51AP2
3	26040236	26300075	259840	57	No	26120353	6.7e-06	0.0010669	GROUP1	hapFLK	0
3	26957939	27028364	70426	18	No	26981307	1.86e-05	0.00407107	Edilbai	DCMS	0
3	26972917	27018864	45948	12	No	26982556	1.7e-05	0.00336866	Lezgin	DCMS	0
3	27001081	27050463	49383	13	No	27024144	2.24e-05	0.00426304	Karakul	DCMS	0
3	28508085	28556511	48427	12	No	28541247	6.34e-05	0.00972011	Edilbai	DCMS	0
3	28793961	28795326	1366	6	No	28794019	5.34e-05	0.008337	Buubei	DCMS	1	TDRD15
3	35112456	35225649	113194	26	No	35201376	6.42e-07	0.000274682	Lezgin	DCMS	1	BABAM2
3	35134682	35216822	82141	21	No	35186285	1.71e-07	0.000127689	Karakul	DCMS	1	BABAM2
3	35809010	35810032	1023	4	No	35809734	5.45e-05	0.00915068	Groznensk	DCMS	1	C2orf71
3	37283093	37311108	28016	8	No	37296646	7.49e-06	0.00191236	Altai Mountain	DCMS	1	LCLAT1
3	38177602	38278214	100613	20	No	38254766	4.6e-05	0.00715059	Karakul	DCMS	0
3	38283247	38319153	35907	10	No	38300600	3.84e-05	0.00635641	Altai Mountain	DCMS	1	ASPRV1
3	39416898	39431801	14904	5	Yes	39424070	1.79e-05	0.00385681	Tuva	DCMS	1	ARHGAP25
3	40172233	40211337	39105	12	Yes	40196153	1.87e-05	0.0040877	Edilbai	DCMS	0
3	40363534	40509881	146348	36	Yes	40440663	1.62e-05	0.00394405	Salsk	DCMS	0
3	40426828	40609943	183116	43	Yes	40534487	1.13e-07	0.000156801	Russian Longhaired	DCMS	0
3	40924582	41016282	91701	21	No	40968855	6.92e-07	0.000389707	Buubei	DCMS	0
3	40956953	41015313	58361	11	No	40968855	3.43e-05	0.00580621	Karakul	DCMS	0
3	42325610	42462806	137197	32	Yes	42359986	4.3e-07	0.000220409	Groznensk	DCMS	1	GSR
3	42816704	42912882	96179	25	Yes	42848068	6.36e-10	2.06e-06	Karakul	DCMS	1	SPRED2
3	42823268	42912882	89615	23	Yes	42848068	1.44e-09	1.86e-06	Edilbai	DCMS	1	SPRED2
3	42829425	42887439	58015	15	Yes	42848068	5.76e-06	0.00177263	Tuva	DCMS	1	SPRED2
3	42834772	42912882	78111	19	Yes	42848068	8.1e-08	0.00013326	Romanov	DCMS	1	SPRED2
3	44221501	44352114	130614	31	No	44315354	4.26e-07	0.000254925	Salsk	DCMS	2	UGP2 VPS54
3	44263791	44425350	161560	28	No	44315354	5.44e-06	0.00146829	Karachaev	DCMS	1	UGP2
3	44274737	44395684	120948	21	No	44338009	9.02e-07	0.00034797	Baikal	DCMS	0
3	46343193	46741306	398114	64	No	46496611	9.05e-10	2.55e-06	Karakul	DCMS	2	XPO1 USP34
3	46343193	46599646	256454	45	No	46459534	1.67e-06	0.000726763	Tuva	DCMS	2	XPO1 USP34
3	46504411	46756479	252069	39	No	46670643	5.1e-08	4.03e-05	Edilbai	DCMS	2	USP34 AHSA2
3	46539568	46620252	80685	12	No	46582294	3.25e-06	0.00119048	Buubei	DCMS	1	USP34
3	46608708	46807362	198655	31	No	46716559	1.88e-07	9.92e-05	Baikal	DCMS	3	AHSA2 C2orf74 USP34
3	46631777	46766251	134475	20	No	46716559	4.42e-06	0.00114835	Volgograd	DCMS	2	AHSA2 USP34
3	47942505	48009654	67150	15	Yes	47944976	1.82e-05	0.00372005	Altai Mountain	DCMS	0
3	49908537	50095912	187376	35	Yes	49938037	3.63e-10	9.18e-07	Krasnoyarsk	DCMS	0
3	53648121	53718645	70525	8	No	53702484	1.88e-05	0.00338131	Kulundin	DCMS	0
3	57747958	57787869	39912	6	No	57777944	1.5e-05	0.00316137	Karachaev	DCMS	1	POLR1A
3	57747958	57791083	43126	9	No	57777944	6.78e-06	0.00157082	Kulundin	DCMS	1	POLR1A
3	59634347	59721030	86684	25	No	59680759	3.4e-07	0.000153897	Kulundin	DCMS	1	PSD4
3	59634347	59682732	48386	15	No	59658452	2.5e-06	0.000798562	Baikal	DCMS	1	PSD4
3	61865315	62164167	298853	54	Yes	61992266	2.69e-12	1.33e-08	Kulundin	DCMS	0
3	61878375	62153245	274871	49	Yes	62005116	7.22e-11	3.02e-07	Krasnoyarsk	DCMS	4	CCDC138 EDAR RANBP2 LIMS1
3	61878375	62149250	270876	48	Yes	62005116	5.29e-11	1.26e-07	Baikal	DCMS	4	CCDC138 EDAR RANBP2 LIMS1
3	61926493	62185254	258762	54	Yes	62125847	1.43e-15	1.38e-11	Groznensk	DCMS	3	EDAR CCDC138 RANBP2
3	61962338	62154694	192357	44	Yes	62001931	1.49e-07	8.48e-05	Volgograd	DCMS	2	CCDC138 EDAR
3	62075283	62131347	56065	10	Yes	62125847	2.37e-05	0.00520088	Salsk	DCMS	0
3	62915229	62930542	15314	5	No	62918249	2.38e-05	0.00501438	Groznensk	DCMS	1	PUS10
3	64155422	64164089	8668	7	No	64158570	5.79e-05	0.0087593	Karachaev	DCMS	0
3	65792280	65898548	106269	25	No	65864997	8.22e-06	0.00195824	Baikal	DCMS	2	VRK2 FANCL
3	67838665	68006526	167862	30	Yes	67907311	2.36e-05	0.00446004	Karachaev	DCMS	0
3	68145563	68167417	21855	5	No	68162025	5.34e-06	0.00168485	Tuva	DCMS	1	EFEMP1
3	74092461	74125982	33522	11	Yes	74104955	4.4e-05	0.00717756	Karachaev	DCMS	0
3	75908208	75953819	45612	14	Yes	75942394	1.07e-05	0.00270948	Buubei	DCMS	1	PPP1R21
3	78454730	78493948	39219	10	No	78475670	9.31e-06	0.00217343	Lezgin	DCMS	1	PRKCE
3	79584309	79703401	119093	23	Yes	79661259	3.32e-05	0.00595558	Tuva	DCMS	0
3	80588982	80677581	88600	25	No	80621386	2.08e-09	3.34e-06	Lezgin	DCMS	0
3	80605756	80645979	40224	12	No	80617717	1.49e-05	0.0034253	Buubei	DCMS	1	THADA
3	80947041	81056223	109183	25	No	81007385	2.91e-06	0.00103385	Karakul	DCMS	0
3	80978481	81057465	78985	20	No	81050834	8.55e-06	0.00231178	Tuva	DCMS	0
3	82038822	82072058	33237	8	No	82071204	7.43e-05	0.00973503	Lezgin	DCMS	0
3	82323802	82350654	26853	6	No	82334739	7.41e-05	0.0093997	Kulundin	DCMS	0
3	91867206	91959864	92659	21	No	91946378	3.05e-06	0.00101165	Krasnoyarsk	DCMS	0
3	92790671	92846213	55543	33	No	92825787	7.78e-13	8.91e-09	Krasnoyarsk	DCMS	3	CLEC4F CD207 FIGLA
3	93490826	93556615	65790	16	Yes	93538182	5.63e-06	0.00184648	Salsk	DCMS	0
3	94014926	94098806	83881	18	No	94033320	1.56e-05	0.00350013	Tuva	DCMS	1	EXOC6B
3	94658051	94753965	95915	13	No	94715494	3.22e-05	0.00553711	Karakul	DCMS	1	EXOC6B
3	95397301	95403375	6075	8	No	95402753	1.32e-05	0.00324901	Groznensk	DCMS	1	ALMS1
3	97960138	98117191	157054	24	Yes	98076484	3.12e-06	0.00103425	Edilbai	DCMS	0
3	99611051	99739592	128542	39	No	99668612	1.45e-07	8.08e-05	Karachaev	DCMS	1	IL1R2
3	102077299	102242537	165239	23	No	102201451	1.8e-06	0.000765659	Buubei	DCMS	1	TSGA10
3	102115289	102220378	105090	13	No	102168101	4.8e-05	0.00771439	Tuva	DCMS	1	TSGA10
3	103980866	104116570	135705	38	No	104104197	8.29e-06	0.00351559	Romanov	DCMS	0
3	104043933	104123793	79861	24	No	104104197	6.94e-07	0.000270926	Kulundin	DCMS	2	DUSP2 ASTL
3	104636618	104684849	48232	13	No	104673672	1.71e-05	0.00348932	Karachaev	DCMS	1	NPHP1
3	104674597	104713177	38581	16	No	104684849	2.12e-05	0.00416568	Altai Mountain	DCMS	1	NPHP1
3	104784705	104821626	36922	17	No	104813899	1.49e-05	0.003302	Krasnoyarsk	DCMS	1	BUB1
3	105148012	105202687	54676	13	No	105186868	5.56e-05	0.00860317	Tuva	DCMS	1	ACOXL
3	105183851	105254159	70309	17	No	105234310	1.56e-05	0.00316965	Lezgin	DCMS	2	BCL2L11 ACOXL
3	105210844	105270847	60004	11	No	105245011	1.13e-05	0.00278811	Tuva	DCMS	1	BCL2L11
3	106985263	107056653	71391	12	Yes	107033268	4.52e-05	0.00707154	Karakul	DCMS	0
3	107539462	107696000	156539	34	Yes	107608693	3.55e-06	0.00103771	Baikal	DCMS	3	THAP2 ZFC3H1 TMEM19
3	107549017	107897505	348489	70	Yes	107690083	1.05e-11	2.95e-08	Altai Mountain	DCMS	5	TMEM19 THAP2 ZFC3H1 TBC1D15 TPH2
3	107649675	107696000	46326	13	Yes	107653709	7.6e-05	0.00957407	Kulundin	DCMS	1	TMEM19*
3	109159848	109273734	113887	25	Yes	109216583	4.25e-05	0.0080509	Salsk	DCMS	0
3	109575762	109608893	33132	9	Yes	109597743	1.27e-05	0.00329638	Salsk	DCMS	0
3	109597743	109640179	42437	11	Yes	109608893	5.87e-05	0.00873936	Baikal	DCMS	0
3	109772249	109856817	84569	15	Yes	109849717	3.3e-05	0.00665448	Salsk	DCMS	0
3	110416032	110466307	50276	13	Yes	110443403	9.36e-07	0.000490372	Tuva	DCMS	0
3	111112946	111216151	103206	28	No	111163485	1.83e-07	9.16e-05	Kulundin	DCMS	2	CAPS2 GLIPR1L1
3	113034468	113088912	54445	12	No	113082966	5.17e-05	0.00818166	Tuva	DCMS	0
3	115622704	115705687	82984	19	No	115646727	1.17e-05	0.00240675	Volgograd	DCMS	1	PPP1R12A
3	115646434	115731284	84851	16	No	115696869	3.3e-06	0.00120564	Salsk	DCMS	1	PPP1R12A
3	115646727	115726215	79489	14	No	115696869	5.16e-06	0.0014805	Krasnoyarsk	DCMS	1	PPP1R12A
3	116184910	116232246	47337	11	No	116198581	5.88e-06	0.00190649	Salsk	DCMS	1	OTOGL
3	116378799	116421157	42359	11	No	116387941	9.99e-06	0.00245226	Krasnoyarsk	DCMS	1	PTPRQ
3	121134535	121253540	119006	41	Yes	121169769	2.3e-07	0.000157014	Karakul	DCMS	1	LRRIQ1
3	121134972	121268193	133222	41	Yes	121157024	3.13e-08	2.73e-05	Edilbai	DCMS	1	LRRIQ1
3	121158624	121214794	56171	20	Yes	121193143	1.11e-05	0.00276919	Buubei	DCMS	1	LRRIQ1
3	121158624	121249760	91137	31	Yes	121169769	2.87e-08	2.44e-05	Lezgin	DCMS	1	LRRIQ1
3	121193143	121249760	56618	17	Yes	121223938	1.25e-05	0.00448014	Romanov	DCMS	0
3	121485957	121583616	97660	18	Yes	121550673	1.68e-05	0.0040408	Salsk	DCMS	0
3	121791155	121932883	141729	31	Yes	121812503	2.32e-06	0.000844799	Groznensk	DCMS	0
3	121803717	121909394	105678	23	Yes	121863082	4.2e-05	0.00716354	Krasnoyarsk	DCMS	0
3	122485240	122532853	47614	6	Yes	122504120	5.8e-05	0.00890164	Buubei	DCMS	0
3	122504120	122544384	40265	5	Yes	122513781	4.9e-05	0.00749742	Karakul	DCMS	0
3	124546546	124682484	135939	18	Yes	124603531	8.02e-08	8.86e-05	Buubei	DCMS	1	KITLG
3	124573279	124685159	111881	16	Yes	124603531	5.86e-07	0.000275686	Edilbai	DCMS	1	KITLG
3	129632394	130234163	601770	99	Yes	129789135	5.82e-09	2e-06	GROUP1	hapFLK	3	SOCS2 CRADD MRPL42
3	129670292	129923268	252977	38	Yes	129841220	1.05e-08	1.22e-05	Krasnoyarsk	DCMS	2	CRADD SOCS2
3	129680367	129939006	258640	40	Yes	129830295	2.74e-17	3.77e-13	Groznensk	DCMS	2	CRADD SOCS2
3	129687600	129931978	244379	35	Yes	129830295	1.77e-16	2.71e-11	Baikal	DCMS	2	CRADD SOCS2
3	129702880	129931978	229099	34	Yes	129830295	1.64e-10	2.7e-07	Kulundin	DCMS	2	CRADD SOCS2
3	129703272	129959669	256398	40	Yes	129841220	8.97e-13	4.02e-09	Karachaev	DCMS	1	CRADD
3	129703272	129931978	228707	33	Yes	129841220	1.49e-09	2.57e-06	Volgograd	DCMS	2	CRADD SOCS2
3	129721782	129926356	204575	30	Yes	129830295	9.63e-09	1.27e-05	Salsk	DCMS	1	CRADD
3	129737161	129847647	110487	17	Yes	129815328	3.08e-05	0.00582757	Edilbai	DCMS	1	CRADD
3	129780242	129847647	67406	12	Yes	129841220	1.14e-06	0.000873177	Romanov	DCMS	1	CRADD
3	129800674	129959669	158996	26	Yes	129830295	8.73e-12	1.52e-07	Russian Longhaired	DCMS	1	CRADD
3	129818498	129842265	23768	6	Yes	129841220	1.73e-05	0.00340934	Lezgin	DCMS	1	CRADD
3	130168151	130175272	7122	5	Yes	130175272	4.22e-05	0.00686109	Baikal	DCMS	0
3	131876955	131913744	36790	13	Yes	131886540	6.73e-06	0.00289101	Russian Longhaired	DCMS	2	PDE1B NCKAP1L
3	132241555	132936300	694746	118	Yes	132444146	4.33e-07	9.65e-05	GROUP1	hapFLK	16	HOXC13 HOXC12 HOXC11 HOXC10 HOXC9 HOXC8 HOXC6 AC012531.3 HOXC4 CALCOCO1 ATP5G2 ATF7 NPFF TARBP2 MAP3K12 PCBP2
3	132263310	132526760	263451	55	Yes	132377277	3.16e-10	6.51e-07	Lezgin	DCMS	9	HOXC10 HOXC9 HOXC11 HOXC8 HOXC12 HOXC6 AC012531.3 HOXC13 HOXC4
3	132309848	132424587	114740	18	Yes	132395033	5.18e-05	0.00849798	Edilbai	DCMS	7	HOXC11 HOXC10 HOXC12 HOXC9 HOXC8 HOXC6 AC012531.3
3	132309848	132505054	195207	40	Yes	132377277	8.12e-07	0.000416517	Karakul	DCMS	9	HOXC10 HOXC9 HOXC11 HOXC8 HOXC12 HOXC6 AC012531.3 HOXC13 HOXC4
3	132642764	132865845	223082	48	Yes	132799875	7.27e-05	0.0088186	All	hapFLK	3	ATF7 ATP5G2 CALCOCO1
3	132705376	132900711	195336	38	Yes	132814829	5.09e-06	0.0015119	Edilbai	DCMS	0
3	132759573	132909462	149890	28	Yes	132816019	4.56e-08	4.99e-05	Tuva	DCMS	5	ATF7 NPFF TARBP2 MAP3K12 PCBP2
3	132778127	132838748	60622	14	Yes	132836308	5.16e-07	0.000263142	Krasnoyarsk	DCMS	1	ATF7
3	132831926	132938727	106802	19	Yes	132879646	1.08e-05	0.00242163	Lezgin	DCMS	7	MAP3K12 PCBP2 TARBP2 NPFF PRR13 AMHR2 ATF7
3	132831926	132837817	5892	3	Yes	132836308	4.78e-05	0.00875151	Salsk	DCMS	1	ATF7
3	133563162	133753575	190414	44	Yes	133638152	3.65e-14	3.24e-10	Baikal	DCMS	6	KRT72 KRT74 KRT73 KRT71 KRT1 KRT5
3	133566585	133716404	149820	39	Yes	133612019	2.82e-12	1.35e-08	Kulundin	DCMS	5	KRT73 KRT72 KRT1 KRT74 KRT71
3	133582929	133773887	190959	49	Yes	133631358	1.19e-17	9.72e-13	Salsk	DCMS	8	KRT72 KRT73 KRT74 KRT71 KRT1 KRT5 KRT6A KRT75
3	133585606	133764351	178746	42	Yes	133638152	2.35e-11	1.36e-07	Krasnoyarsk	DCMS	7	KRT72 KRT74 KRT73 KRT71 KRT1 KRT5 KRT6A
3	133597958	133753612	155655	36	Yes	133638152	1.99e-10	3.73e-07	Groznensk	DCMS	6	KRT72 KRT74 KRT73 KRT71 KRT1 KRT5
3	133609060	133660254	51195	14	Yes	133638152	3.71e-05	0.00573976	Volgograd	DCMS	1	KRT72
3	133999564	134101429	101866	26	Yes	134074238	4.52e-05	0.00707154	Karakul	DCMS	0
3	134419727	134443192	23466	6	No	134422742	4.09e-05	0.00742624	Groznensk	DCMS	1	SCN8A
3	134663736	134716449	52714	13	No	134696863	3.39e-05	0.00535816	Volgograd	DCMS	1	GALNT6
3	134672601	134703195	30595	8	No	134696863	6.18e-05	0.009004	Altai Mountain	DCMS	1	GALNT6
3	134865911	134926005	60095	14	No	134902885	3.68e-07	0.00037877	Russian Longhaired	DCMS	1	TFCP2
3	134896225	134919145	22921	8	No	134903057	4.04e-05	0.00775212	Salsk	DCMS	1	TFCP2
3	134896225	134919145	22921	8	No	134903057	5.72e-06	0.00147165	Baikal	DCMS	1	TFCP2
3	135668334	135740598	72265	14	No	135683392	5.75e-05	0.00841206	Karakul	DCMS	1	LARP4
3	136731150	137199793	468644	89	Yes	136945958	2.93e-07	6.88e-05	GROUP1	hapFLK	13	LMBR1L RHEBL1 KMT2D PRKAG1 WNT1 ARF3 FKBP11 CCDC65 RND1 TROAP C1QL4 DDX23 CACNB3
3	136844930	137033820	188891	31	No	136945958	1.15e-08	1.3e-05	Krasnoyarsk	DCMS	3	LMBR1L RHEBL1 KMT2D
3	136967826	137040317	72492	13	No	137026896	5.2e-05	0.00851005	Edilbai	DCMS	2	PRKAG1 KMT2D
3	137105001	137220336	115336	27	Yes	137172055	5.63e-05	0.00858246	Karachaev	DCMS	4	CACNB3 DDX23 RND1 ADCY6
3	138249049	138343420	94372	28	Yes	138311954	1.26e-06	0.000425302	Kulundin	DCMS	2	SENP1 PFKM
3	142691359	142731789	40431	10	No	142714649	5.85e-05	0.00872462	Baikal	DCMS	1	TWF1
3	143640069	143772888	132820	29	Yes	143739945	1.01e-05	0.00210765	Kulundin	DCMS	0
3	143868248	143928871	60624	15	Yes	143903324	1.76e-06	0.000551501	Kulundin	DCMS	0
3	144229989	144312722	82734	19	Yes	144237772	7.06e-05	0.0093857	Lezgin	DCMS	2	PRICKLE1 PPHLN1
3	144347254	144392854	45601	11	No	144392415	2.2e-05	0.00649596	Romanov	DCMS	1	PPHLN1
3	146509933	146618389	108457	31	No	146552297	9.18e-06	0.00264308	Salsk	DCMS	1	LRRK2
3	146977087	147030982	53896	12	No	147003267	3.9e-06	0.00206358	Romanov	DCMS	1	SLC2A13
3	147262933	147338245	75313	17	Yes	147286036	5.48e-05	0.00744179	Kulundin	DCMS	1	SLC2A13
3	152069121	152100489	31369	10	Yes	152085221	5.43e-05	0.00825775	Baikal	DCMS	0
3	153759416	153804036	44621	8	Yes	153788181	3.51e-05	0.00907061	Russian Longhaired	DCMS	1	HMGA2
3	153759416	153962765	203350	31	Yes	153887593	1.49e-06	0.000499281	Volgograd	DCMS	1	HMGA2
3	153774425	153914850	140426	21	Yes	153884725	2.72e-07	0.000131429	Baikal	DCMS	0
3	153887593	154325055	437463	82	Yes	154140379	1.73e-09	6.72e-07	GROUP1	hapFLK	1	MSRB3
3	153891342	154468959	577618	103	Yes	154139378	8.55e-09	2.43e-06	All	hapFLK	1	MSRB3
3	153976950	154171812	194863	42	Yes	154038702	1.46e-08	1.4e-05	Edilbai	DCMS	0
3	154204031	154372296	168266	33	Yes	154237449	4.4e-07	0.000219901	Edilbai	DCMS	1	MSRB3
3	155171261	155252767	81507	20	Yes	155209856	4.02e-05	0.00648956	Karakul	DCMS	2	TBK1 XPOT
3	155268253	155344676	76424	20	Yes	155301958	1.96e-07	0.000117105	Edilbai	DCMS	2	C12orf56 XPOT
3	158160103	158255386	95284	20	No	158196757	7.32e-07	0.000388848	Karakul	DCMS	0
3	158181118	158323478	142361	29	No	158196757	1.03e-06	0.000523001	Tuva	DCMS	0
3	158914450	159024362	109913	20	No	158959518	6.18e-06	0.00169886	Krasnoyarsk	DCMS	0
3	161319642	161328539	8898	4	Yes	161322398	1.57e-05	0.00355724	Buubei	DCMS	0
3	161599984	161853680	253697	59	Yes	161680258	5.09e-12	2.75e-08	Lezgin	DCMS	12	OS9 AGAP2 TSPAN31 CDK4 MARCH9 B4GALNT1 SLC26A10 ARHGEF25 DTX3 PIP4K2C KIF5A DCTN2
3	161617551	161758718	141168	30	Yes	161674221	1.33e-05	0.00287355	Karachaev	DCMS	5	OS9 AGAP2 TSPAN31 CDK4 B4GALNT1
3	161729359	161801916	72558	21	No	161777249	9.03e-07	0.000331604	Kulundin	DCMS	5	DTX3 ARHGEF25 PIP4K2C SLC26A10 B4GALNT1
3	166615680	166766888	151209	39	No	166706741	7.61e-08	4.77e-05	Karachaev	DCMS	0
3	166652427	166761655	109229	28	No	166700582	3.7e-07	0.00017555	Lezgin	DCMS	0
3	167814790	167891376	76587	22	Yes	167837954	4.43e-05	0.00697262	Karakul	DCMS	2	IKBIP APAF1
3	168964671	169091562	126892	18	Yes	169049468	7.64e-06	0.00194609	Altai Mountain	DCMS	1	ANKS1B
3	169739867	169837236	97370	21	Yes	169795513	6.62e-06	0.0016684	Lezgin	DCMS	1	ANO4
3	170264601	170391667	127067	37	Yes	170329390	5.5e-07	0.000226705	Kulundin	DCMS	2	ARL1 UTP20
3	170264601	170299034	34434	17	Yes	170292694	4.94e-06	0.00159138	Tuva	DCMS	1	UTP20
3	170951440	171020774	69335	8	Yes	171004273	5.71e-05	0.00791194	Volgograd	DCMS	2	NUP37 PARPBP
3	171612330	171665214	52885	13	Yes	171624153	5.41e-05	0.00823704	Baikal	DCMS	0
3	172083160	172181756	98597	22	No	172139524	3.45e-07	0.000158164	Baikal	DCMS	0
3	172125697	172190247	64551	18	No	172136657	7.79e-06	0.00202921	Karakul	DCMS	0
3	172135226	172174019	38794	11	No	172139524	6.4e-05	0.00839435	Kulundin	DCMS	0
3	172254147	172347618	93472	16	No	172311288	9.83e-09	9.24e-06	Altai Mountain	DCMS	0
3	172264915	172329491	64577	12	No	172311288	1.77e-05	0.00322794	Kulundin	DCMS	0
3	172280272	172369472	89201	17	No	172311288	2.11e-06	0.000758225	Krasnoyarsk	DCMS	0
3	172452517	172466363	13847	7	No	172452935	5.36e-05	0.00817573	Baikal	DCMS	1	STAB2
3	172552689	172620935	68247	21	No	172578454	4.03e-06	0.00123259	Krasnoyarsk	DCMS	1	NT5DC3
3	174778738	174910798	132061	27	No	174864592	1.4e-07	8.9e-05	Edilbai	DCMS	1	POLR3B
3	174793445	174894698	101254	19	No	174852550	9.54e-07	0.000496069	Tuva	DCMS	1	POLR3B
3	175044356	175173353	128998	32	No	175115573	2.49e-08	5.12e-05	Russian Longhaired	DCMS	2	RIC8B RFX4
3	175286182	175459338	173157	31	No	175341196	2.38e-10	1.46e-06	Russian Longhaired	DCMS	3	MTERF2 TMEM263 CRY1
3	175763224	175802861	39638	8	No	175801260	2.1e-05	0.00434074	Buubei	DCMS	0
3	176219923	176407712	187790	40	No	176363843	6.2e-07	0.000304071	Krasnoyarsk	DCMS	1	SYN3
3	177408460	177439850	31391	11	No	177422164	1.94e-05	0.00614391	Russian Longhaired	DCMS	0
3	178006665	178330670	324006	82	No	178134033	9.21e-10	1.45e-06	Baikal	DCMS	0
3	178023826	178329717	305892	75	No	178076992	6.76e-09	5.86e-06	Kulundin	DCMS	0
3	178049534	178134033	84500	23	No	178109099	4.09e-05	0.00782178	Salsk	DCMS	0
3	180215791	180268306	52516	12	No	180215791	6.23e-05	0.00947309	Krasnoyarsk	DCMS	1	TEX33
3	180522237	180581898	59662	15	No	180556085	1.49e-05	0.00513922	Russian Longhaired	DCMS	1	CYTH4
3	180765075	180841024	75950	16	No	180817708	4.01e-06	0.0012277	Krasnoyarsk	DCMS	1	USP18
3	181775222	181877553	102332	21	Yes	181818709	9.94e-07	0.000477285	Salsk	DCMS	3	YARS2 DNM1L PKP2
3	182637834	183075730	437897	75	No	182897914	1.37e-07	0.000105792	Salsk	DCMS	4	AMN1 ETFBKMT PDCD6 KIAA1551
3	182642389	182935593	293205	49	No	182818691	9.44e-09	1.12e-05	Krasnoyarsk	DCMS	2	AMN1 KIAA1551
3	182659307	182935654	276348	46	No	182860732	1.48e-06	0.00048285	Kulundin	DCMS	1	AMN1
3	183151974	183228595	76622	12	No	183184414	3.93e-05	0.00646614	Altai Mountain	DCMS	1	DENND5B
3	183152847	183326764	173918	32	No	183257839	7.24e-07	0.000331626	Groznensk	DCMS	1	DENND5B
3	183202268	183202268	1	1	No	183202268	1.95e-05	0.00451828	Salsk	DCMS	1	DENND5B
3	183219080	183282208	63129	19	No	183223615	5.71e-06	0.00186165	Salsk	DCMS	0
3	184759151	185147967	388817	84	Yes	185017516	3.05e-05	0.00578542	GROUP2	hapFLK	4	FAR2 ERGIC2 OVCH1 TMTC1
3	191168773	191342179	173407	40	No	191188004	3.19e-06	0.000958441	Baikal	DCMS	1	SOX5
3	193423232	193527831	104600	30	No	193518697	9.84e-06	0.0022616	Baikal	DCMS	4	PYROXD1 RECQL GOLT1B SPX
3	194208524	194253682	45159	6	No	194241148	6.79e-05	0.00879868	Kulundin	DCMS	1	PDE3A*
3	195473069	195534317	61249	18	No	195501046	4.05e-05	0.00963383	Romanov	DCMS	1	PLEKHA5
3	195479685	195539681	59997	18	No	195501046	1.06e-06	0.000370992	Kulundin	DCMS	0
3	196162951	196224091	61141	19	No	196201213	8.07e-07	0.00041459	Karakul	DCMS	0
3	196167249	196218582	51334	16	No	196201306	5.27e-05	0.00827442	Tuva	DCMS	1	PIK3C2G
3	196201162	196233397	32236	15	No	196215228	5.33e-06	0.00142559	Lezgin	DCMS	1	PIK3C2G
3	198907370	198973724	66355	15	No	198956404	7.92e-05	0.00996284	Volgograd	DCMS	0
3	201026093	201138172	112080	28	No	201052182	6.1e-05	0.00896516	Baikal	DCMS	1	GRIN2B
3	204576521	204643309	66789	20	No	204596053	5.94e-05	0.00905209	Buubei	DCMS	1	CLEC12A
3	204964587	205038967	74381	18	No	205009577	5e-06	0.00153393	Groznensk	DCMS	1	CD69
3	205338949	205369846	30898	24	No	205346882	4.85e-05	0.00778024	Tuva	DCMS	1	AC092821.1
3	207445624	207890963	445340	95	No	207615344	9.45e-06	0.00220047	GROUP2	hapFLK	18	LAG3 CD4 MLF2 GPR162 P3H3 COPS7A GNB3 CDCA3 USP5 PIANP ZNF384 ING4 ACRBP LPAR5 CHD4 NOP2 IFFO1 NCAPD2
3	207777847	207834126	56280	21	No	207803562	7.35e-06	0.00165862	Kulundin	DCMS	2	NOP2 IFFO1
3	209687867	209751631	63765	19	Yes	209720040	5.15e-06	0.00136079	Baikal	DCMS	2	TIGAR FGF23
3	209839312	210755885	916574	234	Yes	210329920	2.42e-05	0.00484076	GROUP2	hapFLK	4	PRMT8 CRACR2A TSPAN11 PARP11
3	210041432	210359083	317652	89	Yes	210169660	2.36e-05	0.00338468	All	hapFLK	2	CRACR2A PARP11
3	210862556	210968946	106391	30	Yes	210927785	6.49e-07	0.000353212	Karakul	DCMS	6	ITFG2 NRIP2 FKBP4 TEX52 FOXM1 RHNO1
3	211489595	211621911	132317	28	No	211563546	1.26e-06	0.000569719	Salsk	DCMS	1	WNK1
3	213018193	213325333	307141	67	Yes	213076362	1.69e-08	3.85e-05	Russian Longhaired	DCMS	5	ATP6V1E1 BCL2L13 CECR2 BID MICAL3
3	213081400	213568401	487002	91	Yes	213361560	1.59e-08	4.9e-06	GROUP1	hapFLK	10	PEX26 TUBA8 CDC42EP1 LGALS2 GGA1 SH3BP1 PDXP LGALS1 Z83844.1 MICAL3
3	213132229	213571354	439126	103	Yes	213408849	7.44e-09	7.94e-06	Edilbai	DCMS	11	CDC42EP1 LGALS2 TUBA8 GGA1 PEX26 SH3BP1 PDXP LGALS1 Z83844.1 TRIOBP MICAL3
3	213152234	213335724	183491	42	Yes	213221309	2.86e-06	0.000878187	Baikal	DCMS	1	MICAL3
3	213168117	213298360	130244	31	Yes	213241185	1.9e-05	0.0044364	Salsk	DCMS	1	MICAL3
3	213203790	213311135	107346	22	Yes	213226923	3.21e-07	0.000164237	Altai Mountain	DCMS	1	MICAL3
3	213203790	213349647	145858	30	Yes	213246309	8.16e-07	0.000378911	Krasnoyarsk	DCMS	1	MICAL3
3	213203790	213335724	131935	27	Yes	213220804	4.4e-05	0.00726266	Tuva	DCMS	1	MICAL3
3	213374690	213420335	45646	11	Yes	213382246	3.18e-05	0.00581339	Buubei	DCMS	1	TUBA8
3	213399058	213555463	156406	37	Yes	213528170	9.46e-08	9.16e-05	Tuva	DCMS	6	Z83844.1 TRIOBP LGALS1 PDXP SH3BP1 GGA1
3	213423434	213596986	173553	38	Yes	213528316	4.34e-11	1.3e-07	Lezgin	DCMS	0
3	213490470	213542171	51702	16	Yes	213528170	1.1e-06	0.000505313	Karakul	DCMS	3	Z83844.1 TRIOBP LGALS1
3	213497035	213584747	87713	24	Yes	213541329	2.95e-08	2.23e-05	Karachaev	DCMS	3	TRIOBP Z83844.1 LGALS1
3	213691064	213787922	96859	26	Yes	213760985	5.84e-06	0.00178993	Tuva	DCMS	4	SOX10 POLR2F C22orf23 MICALL1
3	213735756	213806251	70496	19	Yes	213783540	5.86e-05	0.00633604	GROUP1	hapFLK	0
3	213866599	213925914	59316	19	Yes	213908092	1.93e-07	0.000154693	Buubei	DCMS	1	PLA2G6
3	214271310	214300612	29303	12	Yes	214287626	2.25e-05	0.00451058	Krasnoyarsk	DCMS	3	CBY1 TOMM22 FAM227A
3	214369031	214515712	146682	41	Yes	214406744	8.4e-06	0.00343426	Russian Longhaired	DCMS	2	NPTXR APOBEC3G
3	214495471	214567083	71613	24	Yes	214515605	5.01e-09	6.17e-06	Groznensk	DCMS	2	APOBEC3G APOBEC3H
3	214496428	214525487	29060	16	Yes	214515712	3.04e-08	4.44e-05	Buubei	DCMS	1	APOBEC3G
3	214502838	214537644	34807	16	Yes	214515565	1.02e-06	0.000385853	Baikal	DCMS	1	APOBEC3G
3	214504853	214541531	36679	16	Yes	214516920	1.3e-06	0.000585583	Salsk	DCMS	2	APOBEC3G APOBEC3H
3	214511753	214537644	25892	13	Yes	214515712	5.75e-07	0.000271645	Edilbai	DCMS	1	APOBEC3G
3	214512379	214516920	4542	9	Yes	214515565	3.26e-06	0.000989524	Altai Mountain	DCMS	1	APOBEC3G
3	214516859	214525487	8629	4	Yes	214516920	1.64e-05	0.00340109	Karakul	DCMS	1	APOBEC3G
3	215388057	215429926	41870	10	Yes	215400548	2.45e-05	0.00534712	Salsk	DCMS	1	FAM83F*
3	215400548	215487255	86708	16	Yes	215429926	6.66e-05	0.00866329	Kulundin	DCMS	0
3	215727142	215827447	100306	21	Yes	215781237	3.23e-05	0.0058861	Buubei	DCMS	0
3	216749732	216753723	3992	7	No	216753077	5.77e-05	0.00810458	Lezgin	DCMS	2	C22orf46* MEI1*
3	216754518	216755349	832	5	No	216754523	6.55e-05	0.00965914	Tuva	DCMS	1	C22orf46
3	217062594	217123026	60433	16	No	217064313	6.87e-05	0.00999318	Tuva	DCMS	3	SMDT1* NAGA* NDUFA6*
3	218808608	218866555	57948	19	No	218852559	2.04e-05	0.00404353	Altai Mountain	DCMS	1	PARVB
3	221294767	221359832	65066	14	No	221320984	4.4e-05	0.00726266	Tuva	DCMS	0
3	223998350	224127618	129269	19	No	224080278	6.45e-05	0.00971158	Krasnoyarsk	DCMS	7	SYCE3 CPT1B KLHDC7B CHKB-CPT1B SCO2 NCAPH2 LMF2
3	224019193	224146360	127168	18	No	224046882	4.2e-05	0.00799651	Salsk	DCMS	4	KLHDC7B SYCE3 CPT1B CHKB-CPT1B
4	1129719	1217081	87363	15	No	1183759	2.65e-05	0.00480464	Karakul	DCMS	0
4	7425241	7486719	61479	34	Yes	7482332	1.85e-07	0.000231441	Romanov	DCMS	1	ABCA13
4	7451060	7532900	81841	47	Yes	7483321	6.85e-09	7.91e-06	Groznensk	DCMS	1	ABCA13
4	7476289	7483321	7033	16	Yes	7479061	6.58e-06	0.001563	Volgograd	DCMS	1	ABCA13
4	8380841	8432746	51906	12	Yes	8398800	3.45e-05	0.00582568	Karakul	DCMS	1	CDK14
4	9721014	9731501	10488	4	Yes	9722691	6.73e-05	0.00958062	Baikal	DCMS	1	PEX1
4	10427610	10443711	16102	6	Yes	10427610	3.67e-05	0.00688407	Groznensk	DCMS	1	HEPACAM2
4	14055615	14118729	63115	18	Yes	14095414	3.59e-08	2.97e-05	Groznensk	DCMS	0
4	15261437	15534009	272573	74	Yes	15461297	3.83e-05	0.00692477	GROUP2	hapFLK	1	COL28A1
4	16115098	16232689	117592	31	Yes	16159620	6.52e-06	0.00155224	Volgograd	DCMS	1	ICA1
4	17750478	17812809	62332	12	Yes	17800855	3.9e-05	0.0061106	Lezgin	DCMS	0
4	17763339	17812809	49471	9	Yes	17800855	1.51e-05	0.00323719	Altai Mountain	DCMS	0
4	18307782	18332294	24513	5	Yes	18319047	3.89e-05	0.00716786	Groznensk	DCMS	0
4	23277452	23369585	92134	24	No	23319274	1.44e-05	0.00331983	Tuva	DCMS	0
4	24529528	24573300	43773	9	No	24553429	2.97e-06	0.000819217	Kulundin	DCMS	0
4	25177313	25195947	18635	6	No	25187236	3.63e-05	0.00581841	Lezgin	DCMS	1	ANKMY2
4	25407553	25970638	563086	112	No	25739706	6.45e-06	0.0010329	GROUP1	hapFLK	2	AHR AGR3
4	26673831	26849088	175258	34	No	26729138	7.39e-07	0.000391365	Karakul	DCMS	0
4	26960763	26988858	28096	6	No	26979093	2.78e-05	0.00451577	Kulundin	DCMS	0
4	27176393	27284498	108106	24	No	27244897	4.45e-06	0.00138482	Karakul	DCMS	1	HDAC9
4	31251929	31389663	137735	26	No	31299873	1.1e-06	0.000545331	Tuva	DCMS	0
4	31282572	31369917	87346	18	No	31335773	1.38e-06	0.000487306	Karachaev	DCMS	0
4	32153217	32178505	25289	8	No	32159196	3.36e-05	0.00673974	Salsk	DCMS	0
4	35140168	35313308	173141	25	No	35182811	1.96e-05	0.00357941	Volgograd	DCMS	0
4	35347121	35434606	87486	17	No	35374371	1.52e-05	0.00348308	Edilbai	DCMS	0
4	35365661	35546637	180977	34	No	35413406	9.01e-07	0.000448603	Karakul	DCMS	1	SEMA3D
4	42387790	42485708	97919	22	No	42407233	4.96e-06	0.0012282	Kulundin	DCMS	0
4	42657338	42786346	129009	21	No	42673279	8.8e-06	0.00256127	Salsk	DCMS	1	MAGI2
4	43519375	43628174	108800	18	No	43588368	6.85e-07	0.000390853	Tuva	DCMS	1	RSBN1L
4	43521692	43602591	80900	12	No	43588368	5.5e-07	0.000241797	Lezgin	DCMS	1	RSBN1L*
4	43794446	43943860	149415	35	Yes	43882452	8.91e-11	1.15e-06	Romanov	DCMS	2	GSAP CCDC146
4	43882452	43964603	82152	23	Yes	43944701	9.64e-07	0.00041508	Groznensk	DCMS	2	CCDC146 GSAP
4	43894533	44006321	111789	28	Yes	43950611	2.81e-07	0.000137289	Volgograd	DCMS	2	CCDC146 GSAP
4	44530977	44585372	54396	17	Yes	44533213	4.62e-05	0.0085575	Salsk	DCMS	1	PMPCB
4	45779249	45853358	74110	15	No	45798584	6.21e-06	0.00273035	Russian Longhaired	DCMS	0
4	46006508	46094032	87525	16	No	46071271	3.41e-05	0.00629848	Edilbai	DCMS	0
4	46146195	46287823	141629	34	Yes	46218057	1.94e-07	0.00023624	Romanov	DCMS	1	KMT2E
4	46216187	46351786	135600	29	Yes	46243565	3.15e-06	0.00109254	Karakul	DCMS	2	KMT2E SRPK2
4	46665536	46807554	142019	28	No	46752273	6.17e-08	6.48e-05	Tuva	DCMS	3	ATXN7L1 EFCAB10 RINT1
4	46703429	46835639	132211	21	No	46799238	7.06e-06	0.00173172	Baikal	DCMS	0
4	46748669	46867289	118621	25	No	46815944	4.31e-11	9.26e-08	Altai Mountain	DCMS	1	ATXN7L1
4	46797316	46850130	52815	11	No	46807554	5.32e-06	0.0016172	Groznensk	DCMS	0
4	46937446	47193448	256003	55	No	47027649	1.87e-11	4.38e-08	Groznensk	DCMS	2	CDHR3 SYPL1
4	47004986	47142442	137457	33	No	47027649	2.02e-06	0.000612304	Kulundin	DCMS	1	CDHR3
4	47021491	47089935	68445	17	No	47027649	3.84e-05	0.00640762	Baikal	DCMS	1	CDHR3
4	47024694	47188778	164085	38	No	47083902	7.01e-06	0.00181711	Altai Mountain	DCMS	2	CDHR3 SYPL1
4	47027649	47092781	65133	16	No	47086599	2.58e-07	0.000297474	Russian Longhaired	DCMS	1	CDHR3
4	47042089	47118492	76404	20	No	47072967	3.79e-06	0.00123928	Karakul	DCMS	1	CDHR3
4	47118492	47210572	92081	24	No	47188778	7.39e-06	0.00224906	Salsk	DCMS	1	SYPL1
4	47290460	47377091	86632	22	No	47307394	1.24e-05	0.00247717	Kulundin	DCMS	1	NAMPT
4	47481674	47669584	187911	38	No	47576367	9.93e-06	0.00231609	Karachaev	DCMS	0
4	47481674	47843679	362006	65	No	47567906	2.08e-09	3.83e-06	Tuva	DCMS	0
4	47503165	47736422	233258	45	No	47704101	3.26e-06	0.00181146	Romanov	DCMS	0
4	47513433	47595550	82118	16	No	47574226	2.56e-06	0.000812202	Lezgin	DCMS	0
4	47703981	47736422	32442	9	No	47717020	6.81e-05	0.00941659	Karakul	DCMS	0
4	47847054	47912806	65753	15	Yes	47869201	7.41e-06	0.00171378	Volgograd	DCMS	0
4	48418130	48423060	4931	3	Yes	48418589	1e-05	0.00392894	Romanov	DCMS	1	COG5
4	48648943	48710280	61338	15	Yes	48669962	4.01e-05	0.00648517	Karakul	DCMS	2	BCAP29 SLC26A4
4	48669962	48772825	102864	29	Yes	48738795	9.03e-07	0.000347974	Baikal	DCMS	1	SLC26A4
4	49078956	49188914	109959	44	Yes	49103941	7.75e-07	0.00031753	Karachaev	DCMS	0
4	49101921	49137523	35603	16	Yes	49120554	4.03e-05	0.00665159	Baikal	DCMS	0
4	49632812	49703599	70788	23	Yes	49683289	1.71e-06	0.000726559	Salsk	DCMS	1	NME8
4	49657072	49689711	32640	12	Yes	49661359	1.93e-05	0.00353659	Volgograd	DCMS	1	NME8
4	49666103	49736485	70383	19	Yes	49689711	5.38e-05	0.00872809	Edilbai	DCMS	2	NME8 SFRP4
4	55482781	55591758	108978	20	No	55558299	4e-06	0.00125844	Edilbai	DCMS	1	BMT2
4	55506142	55559529	53388	14	No	55544122	6.53e-05	0.00964346	Tuva	DCMS	1	BMT2
4	62089363	62102169	12807	4	No	62089363	6.99e-05	0.00991587	Altai Mountain	DCMS	1	DPY19L1
4	63152908	63261793	108886	20	Yes	63160306	2.36e-06	0.000703812	Volgograd	DCMS	0
4	63154580	63274808	120229	22	Yes	63172605	1.5e-06	0.000673193	Buubei	DCMS	1	BBS9
4	64854107	64925944	71838	21	No	64886605	9.87e-06	0.00206987	Kulundin	DCMS	1	CCDC129
4	66520649	66633330	112682	31	No	66583579	3.56e-09	4.02e-06	Altai Mountain	DCMS	2	PRR15 CHN2
4	66560151	66606014	45864	13	No	66583579	9.7e-07	0.000348548	Kulundin	DCMS	1	CHN2
4	66657233	66693989	36757	9	No	66675623	6.36e-05	0.00939409	Karachaev	DCMS	1	CHN2
4	67460749	67496056	35308	9	No	67479779	1.66e-05	0.00356715	Krasnoyarsk	DCMS	0
4	68290301	69183075	892775	171	Yes	68873688	9.63e-11	4.31e-08	GROUP1	hapFLK	12	HOXA9 HOXA5 HOXA10 HOXA6 HOXA4 HOXA13 HOXA3 HOXA2 HOXA1 EVX1 SKAP2 HIBADH
4	68617246	68968711	351466	75	Yes	68814253	4e-19	9.34e-14	Karachaev	DCMS	10	HOXA13 EVX1 HOXA10 HOXA9 HOXA5 HOXA6 HOXA4 HOXA3 HOXA2 HOXA1
4	68624596	68924914	300319	63	Yes	68768734	9.46e-08	5.18e-05	Kulundin	DCMS	4	EVX1 HOXA13 HOXA10 HOXA9
4	68639881	68992548	352668	71	Yes	68802676	1.72e-10	1.25e-06	Russian Longhaired	DCMS	10	EVX1 HOXA13 HOXA10 HOXA9 HOXA5 HOXA6 HOXA4 HOXA3 HOXA2 HOXA1
4	68666943	68802449	135507	32	Yes	68689433	4.9e-05	0.00749742	Karakul	DCMS	0
4	68749229	69126616	377388	71	Yes	69017898	3.4e-12	3.56e-08	Buubei	DCMS	10	HOXA1 HOXA2 HOXA3 HOXA4 HOXA6 HOXA5 HOXA9 HOXA10 HOXA13 EVX1
4	68780948	68850340	69393	16	Yes	68802676	3.86e-05	0.00748866	Salsk	DCMS	1	EVX1*
4	68809094	69165823	356730	63	Yes	69044383	3.18e-09	6.7e-06	Karakul	DCMS	8	HOXA1 HOXA2 HOXA3 HOXA4 HOXA6 HOXA5 HOXA9 HOXA10
4	69225616	69340904	115289	24	No	69273565	3.4e-08	3.91e-05	Tuva	DCMS	1	SKAP2
4	69890809	70035651	144843	26	Yes	69959713	1.21e-08	1.06e-05	Karachaev	DCMS	0
4	69928962	70066866	137905	25	No	69961629	1.72e-08	2.38e-05	Karakul	DCMS	0
4	71942632	72019340	76709	12	No	71984314	2.94e-06	0.00111485	Buubei	DCMS	1	STK31
4	75710491	75843097	132607	30	No	75781148	1.97e-07	0.000160963	Tuva	DCMS	0
4	75730643	75782632	51990	12	No	75781148	1.92e-05	0.00409164	Buubei	DCMS	0
4	75730643	75801636	70994	16	No	75748429	3.31e-05	0.00614123	Edilbai	DCMS	0
4	75748429	75826425	77997	20	No	75781148	5.52e-05	0.00815014	Karakul	DCMS	0
4	77111744	77161731	49988	16	No	77117567	5.18e-07	0.000236045	Altai Mountain	DCMS	1	CAMK2B
4	79301846	79468762	166917	40	No	79407384	9.29e-07	0.000342078	Volgograd	DCMS	1	INHBA
4	79376048	79428056	52009	13	No	79406056	8.07e-05	0.00999062	Kulundin	DCMS	0
4	79683171	79750247	67077	15	No	79717745	6.94e-06	0.00215702	Salsk	DCMS	0
4	85614307	85748752	134446	28	Yes	85694873	1.99e-10	3.38e-07	Karachaev	DCMS	1	CPED1
4	85662030	85713313	51284	14	Yes	85691610	7.12e-07	0.000339136	Krasnoyarsk	DCMS	1	CPED1
4	85669166	85704945	35780	9	Yes	85691610	9.79e-06	0.00236872	Altai Mountain	DCMS	1	CPED1
4	85669258	85706826	37569	9	Yes	85696031	9.66e-06	0.00245507	Edilbai	DCMS	1	CPED1
4	86467797	86476490	8694	7	No	86474044	3.94e-05	0.00723474	Groznensk	DCMS	1	PTPRZ1
4	92634866	93002385	367520	90	Yes	92704728	3.7e-11	1.97e-07	Karakul	DCMS	12	FAM71F2 FAM71F1 IMPDH1 CALU OPN1SW CCDC136 FLNC ATP6V1F AC025594.2 KCP IRF5 TNPO3
4	92667182	92747462	80281	20	Yes	92704728	2.35e-07	0.000182843	Tuva	DCMS	1	FAM71F2
4	92689824	92723811	33988	8	Yes	92704728	1.17e-05	0.0028728	Buubei	DCMS	1	FAM71F2
4	92908514	92932749	24236	7	Yes	92911267	3.78e-06	0.00118203	Krasnoyarsk	DCMS	1	KCP
4	94312351	94501830	189480	31	No	94408884	3.17e-09	5.32e-06	Tuva	DCMS	2	TSGA13 COPG2
4	94322093	94496431	174339	29	No	94373722	5.59e-07	0.000241742	Karachaev	DCMS	2	COPG2 TSGA13
4	94343234	94434656	91423	15	No	94401659	1.09e-05	0.00257363	Karakul	DCMS	2	COPG2 TSGA13
4	94372956	94496431	123476	25	No	94401659	7.93e-06	0.00213053	Edilbai	DCMS	0
4	96475268	96515585	40318	12	No	96514208	1.63e-06	0.00057025	Baikal	DCMS	1	CHCHD3
4	98215948	98370080	154133	34	No	98243894	6.65e-09	6.92e-06	Baikal	DCMS	1	BPGM
4	98628655	98833874	205220	36	No	98781157	2.95e-07	0.000216418	Tuva	DCMS	5	TMEM140 C7orf49 WDR91 AGBL3 CALD1
4	98642141	98816204	174064	26	No	98763652	1.3e-06	0.000613366	Buubei	DCMS	4	TMEM140 C7orf49 WDR91 AGBL3
4	98675567	98869985	194419	41	No	98807386	1.86e-07	0.000133614	Salsk	DCMS	0
4	101305596	101387317	81722	18	Yes	101357881	7.51e-06	0.00198323	Karakul	DCMS	1	CREB3L2
4	101428260	101670185	241926	40	Yes	101514847	9.42e-16	5.03e-11	Lezgin	DCMS	2	AKR1D1 CREB3L2
4	101473029	101748555	275527	41	Yes	101503147	3.36e-08	2.48e-05	Karachaev	DCMS	2	AKR1D1 CREB3L2
4	101477534	101514847	37314	9	Yes	101503147	5.14e-05	0.00788112	Altai Mountain	DCMS	1	CREB3L2*
4	101482048	101514847	32800	8	Yes	101503147	5.75e-06	0.00274376	Romanov	DCMS	1	CREB3L2
4	101482048	101584610	102563	19	Yes	101503147	5.54e-05	0.00770499	Volgograd	DCMS	2	AKR1D1 CREB3L2
4	101503147	101626479	123333	20	Yes	101562187	1.03e-05	0.00260401	Tuva	DCMS	1	AKR1D1
4	101594575	101996252	401678	44	Yes	101824518	1.66e-10	2.72e-07	Kulundin	DCMS	1	TRIM24
4	101815255	101939889	124635	17	Yes	101818793	1.76e-05	0.00385946	Buubei	DCMS	0
4	101818793	101878155	59363	7	Yes	101824518	9.35e-06	0.00220901	Karachaev	DCMS	0
4	101818793	101894511	75719	10	Yes	101849659	5.49e-06	0.00142392	Baikal	DCMS	0
4	101894511	102031467	136957	19	Yes	102023802	1.14e-05	0.00265085	Karakul	DCMS	1	TRIM24
4	105058047	105185239	127193	34	No	105144583	3.5e-06	0.00117026	Karakul	DCMS	1	MGAM2
4	105640057	105719423	79367	24	No	105664364	6.08e-06	0.00162914	Altai Mountain	DCMS	3	TRPV5 LLCFC1 KEL
4	107095711	107192292	96582	24	No	107142128	2.24e-07	0.000116833	Karachaev	DCMS	1	TPK1
4	114239303	114304430	65128	15	No	114254316	1.88e-05	0.00363994	Lezgin	DCMS	1	CCT8L2
4	114387358	114456385	69028	18	No	114419514	4.39e-05	0.00715584	Karachaev	DCMS	1	XRCC2
4	117585573	117633833	48261	13	No	117625805	6.54e-07	0.000553246	Romanov	DCMS	1	LMBR1
4	117906511	118011776	105266	26	No	117958254	1.09e-06	0.00041977	Lezgin	DCMS	1	UBE3C
5	202032	281956	79925	11	No	222482	2.24e-05	0.00427406	Karachaev	DCMS	0
5	6026410	6064435	38026	18	No	6054963	2.2e-05	0.00444166	Tuva	DCMS	0
5	6264590	6402019	137430	32	No	6378773	1.51e-06	0.000676117	Buubei	DCMS	2	EPS15L1 CALR3
5	7289074	7360126	71053	17	No	7312984	1.8e-06	0.000672238	Edilbai	DCMS	2	CYP4F11 CYP4F3
5	7290052	7341773	51722	14	No	7315948	2.62e-06	0.000829647	Lezgin	DCMS	1	CYP4F11
5	7574025	7679313	105289	16	No	7670585	3.86e-05	0.00665278	Buubei	DCMS	2	EPHX3 BRD4
5	7645352	7709173	63822	13	No	7678637	1.05e-06	0.000530731	Tuva	DCMS	3	EPHX3 NOTCH3 BRD4
5	7660832	7693835	33004	7	No	7678637	3.41e-05	0.00617795	Krasnoyarsk	DCMS	1	EPHX3
5	7672663	7693928	21266	6	No	7679313	5.87e-05	0.00885745	Karachaev	DCMS	2	EPHX3 NOTCH3
5	9180071	9242379	62309	17	No	9210453	2.03e-05	0.00418593	Krasnoyarsk	DCMS	1	ADGRE3
5	10563099	10640137	77039	13	No	10607275	2.34e-06	0.000916858	Salsk	DCMS	1	NFIX
5	14437008	14508358	71351	25	No	14476478	5.55e-08	4.1e-05	Volgograd	DCMS	2	FBN3 CCL25
5	14450627	14537260	86634	29	No	14491716	3.45e-09	5.52e-06	Salsk	DCMS	1	FBN3
5	14458387	14540181	81795	27	No	14504424	4.26e-06	0.00109048	Kulundin	DCMS	1	FBN3
5	14474773	14499579	24807	9	No	14491716	5.16e-05	0.00814539	Buubei	DCMS	1	FBN3
5	14474773	14518257	43485	18	No	14480536	8.33e-08	0.00012153	Russian Longhaired	DCMS	1	FBN3
5	14476478	14508358	31881	13	No	14507061	1.96e-05	0.00383192	Baikal	DCMS	1	FBN3
5	14480699	14508358	27660	10	No	14499579	5.64e-05	0.00882515	Krasnoyarsk	DCMS	1	FBN3
5	14617626	14632400	14775	7	Yes	14628103	4.18e-05	0.00980699	Romanov	DCMS	3	CD320* NDUFA7* CERS4*
5	16693253	16733902	40650	19	Yes	16714552	4.46e-05	0.00733066	Tuva	DCMS	1	KDM4B
5	17884066	17934072	50007	14	Yes	17901331	3.86e-08	7.55e-05	Romanov	DCMS	3	GIPC3 TBXA2R HMG20B
5	18604264	18732407	128144	22	No	18699832	1.7e-05	0.00342998	Baikal	DCMS	3	LMNB2 GADD45B GNG7
5	18760623	19493942	733320	111	No	19240284	2.52e-12	1.36e-09	GROUP1	hapFLK	19	IL4 IL13 KIF3A CCNI2 SEPT8 RAD50 MKNK2 MOB3A IZUMO4 AP3D1 AMH SF3A2 PLEKHJ1 DOT1L OAZ1 PEAK3 LINGO3 LSM7 SPPL2B
5	19027269	19356614	329346	54	No	19148476	1.14e-07	0.000109115	Buubei	DCMS	7	CCNI2 SEPT8 KIF3A IL4 MKNK2 IL13 RAD50
5	19691553	19706622	15070	11	No	19702720	1.91e-06	0.00071055	Krasnoyarsk	DCMS	1	PDLIM4
5	19825213	19956826	131614	18	Yes	19942912	3.06e-05	0.00542159	Karachaev	DCMS	1	CSF2
5	19930641	20224553	293913	51	Yes	20081020	1.36e-06	0.000537483	Edilbai	DCMS	2	ACSL6 CSF2
5	19983883	20177028	193146	35	Yes	20032698	4.99e-06	0.00147353	Karakul	DCMS	1	ACSL6
5	32791325	32801262	9938	5	No	32793850	4.55e-05	0.00710166	Karakul	DCMS	1	RITA1*
5	36454535	36589004	134470	28	No	36508014	3.64e-06	0.00108063	Altai Mountain	DCMS	3	FAM193B DDX41 DOK3
5	41237738	41723496	485759	65	Yes	41398806	4.41e-07	0.000263857	Karakul	DCMS	13	TCF3 UQCR11 MBD3 MEX3D PLK5 ADAMTSL5 REEP6 PCSK4 C19orf25 ATP8B3 APC2 REXO1 DAZAP1
5	41291424	41406725	115302	28	Yes	41392936	1.4e-06	0.000547504	Edilbai	DCMS	3	TCF3 UQCR11 MBD3
5	41552749	41811283	258535	32	Yes	41723496	1.13e-06	0.00042976	Lezgin	DCMS	7	UQCR11 BTBD2 PDHB CSNK1G2 SOWAHA SHROOM1 SCAMP4
5	41821897	41957779	135883	30	Yes	41896334	5.66e-08	4.35e-05	Edilbai	DCMS	4	AFF4 LEAP2 UQCRQ GDF9
5	41822201	41990195	167995	34	Yes	41896334	7.78e-09	1.32e-05	Karakul	DCMS	5	AFF4 LEAP2 UQCRQ GDF9 ZCCHC10
5	41841402	41859226	17825	9	Yes	41841919	3.35e-05	0.00602472	Buubei	DCMS	2	GDF9 UQCRQ
5	41841919	41989204	147286	28	Yes	41884152	9.11e-08	8.9e-05	Tuva	DCMS	5	AFF4 LEAP2 UQCRQ GDF9 ZCCHC10
5	42232114	42263927	31814	12	No	42254822	3.72e-05	0.00575146	Volgograd	DCMS	1	FSTL4
5	42248541	42302450	53910	19	Yes	42286093	2e-05	0.00608536	Romanov	DCMS	1	FSTL4
5	42250846	42312315	61470	18	Yes	42286093	3.4e-05	0.00582339	Altai Mountain	DCMS	1	FSTL4
5	43274042	43337192	63151	19	No	43311773	1.93e-05	0.0059423	Romanov	DCMS	2	UBE2B CDKL3
5	43346147	43561730	215584	42	No	43490891	6.3e-13	4.06e-09	Kulundin	DCMS	3	SAR1B JADE2 SEC24A
5	43360057	43561730	201674	39	No	43485092	1.86e-12	6.33e-09	Groznensk	DCMS	3	JADE2 SAR1B SEC24A
5	43360057	43558563	198507	38	No	43466435	2.51e-12	9.36e-09	Baikal	DCMS	3	JADE2 SAR1B SEC24A
5	43374906	43613268	238363	46	No	43530511	4.5e-15	1.85e-10	Salsk	DCMS	3	SEC24A SAR1B JADE2
5	43422089	43576556	154468	31	No	43523875	2.17e-09	2.69e-06	Altai Mountain	DCMS	3	SAR1B SEC24A JADE2
5	43460085	43524526	64442	13	No	43466435	3.75e-05	0.00660411	Krasnoyarsk	DCMS	3	JADE2 SAR1B SEC24A
5	43839313	43848399	9087	6	No	43845922	4.42e-05	0.00637097	Kulundin	DCMS	1	PITX1*
5	44042323	44224715	182393	36	No	44085896	1.14e-07	7.54e-05	Edilbai	DCMS	1	H2AFY
5	44077403	44237449	160047	35	No	44109403	1.09e-05	0.00243364	Lezgin	DCMS	1	H2AFY
5	44085896	44125934	40039	10	No	44109501	4.21e-05	0.00983114	Romanov	DCMS	0
5	44459875	44735885	276011	66	No	44654932	7.82e-07	0.000627202	Russian Longhaired	DCMS	3	SLC25A48 IL9 AC114296.1
5	44590496	44744905	154410	40	No	44721919	1.4e-09	1.64e-06	Kulundin	DCMS	3	IL9 SLC25A48 AC114296.1
5	44932642	44991230	58589	14	No	44958479	1.06e-06	0.000779274	Russian Longhaired	DCMS	1	SMAD5
5	46456888	46484213	27326	8	No	46479641	7.21e-05	0.00920753	Kulundin	DCMS	1	KLHL3
5	48051963	48110594	58632	12	No	48070181	2.45e-05	0.00495507	Edilbai	DCMS	3	SPATA24 DNAJC18 ECSCR
5	49068115	49383906	315792	66	No	49200052	1.84e-07	0.000134196	Karakul	DCMS	12	HARS HARS2 ZMAT2 DND1 IK NDUFA2 TMCO6 CD14 PCDHA2 PCDHA9 PCDHA5 PCDHA11
5	49187299	49269575	82277	16	No	49194104	5.34e-06	0.00130881	Kulundin	DCMS	4	HARS HARS2 ZMAT2 PCDHA2
5	49530776	49589412	58637	15	No	49568843	5.46e-05	0.00781242	Lezgin	DCMS	1	DNAJB1
5	49813768	49842395	28628	24	No	49842395	3.51e-06	0.00117153	Karakul	DCMS	0
5	50384585	50460978	76394	19	Yes	50422366	4.74e-06	0.00156074	Buubei	DCMS	3	RNF14 PCDH12 GNPDA1
5	51462558	51688700	226143	41	Yes	51573287	8.13e-17	3.91e-11	Buubei	DCMS	1	ARHGAP26
5	51517100	51623154	106055	23	Yes	51585789	1.22e-07	7.96e-05	Edilbai	DCMS	1	ARHGAP26
5	51534842	51695988	161147	31	Yes	51591200	1.52e-11	6.61e-08	Tuva	DCMS	0
5	51793933	52124868	330936	78	Yes	52024264	3.15e-06	0.000556336	GROUP1	hapFLK	1	NR3C1
5	51889885	52115089	225205	57	Yes	52046469	1.17e-05	0.00184444	All	hapFLK	0
5	51890219	52091381	201163	51	Yes	51936514	2.23e-06	0.00138269	Romanov	DCMS	0
5	51947554	52005333	57780	14	Yes	51968810	7.44e-06	0.00202873	Edilbai	DCMS	0
5	52017628	52122265	104638	30	Yes	52108534	8.95e-06	0.00225144	Krasnoyarsk	DCMS	0
5	52474241	52528767	54527	16	Yes	52510135	2.56e-05	0.00474138	Baikal	DCMS	0
5	52494322	52528767	34446	9	Yes	52510135	4.99e-05	0.00904772	Salsk	DCMS	0
5	57849453	57995198	145746	31	Yes	57922949	4.39e-09	4.75e-06	Altai Mountain	DCMS	1	SH3TC2
5	58025270	58028012	2743	2	Yes	58028012	4.82e-05	0.00789245	Krasnoyarsk	DCMS	1	ABLIM3*
5	58035279	58045928	10650	3	Yes	58035279	4.81e-05	0.00788295	Krasnoyarsk	DCMS	1	ABLIM3
5	58985701	59013481	27781	13	Yes	58992351	4.19e-05	0.00677929	Altai Mountain	DCMS	1	PDGFRB
5	59560832	59735989	175158	41	Yes	59630744	4.28e-08	4.65e-05	Karakul	DCMS	3	DCTN4 SMIM3 RBM22
5	59749023	59861749	112727	22	Yes	59773043	6.86e-05	0.00947902	Karakul	DCMS	1	ZNF300
5	61439379	61486097	46719	11	No	61448057	6.42e-05	0.00955462	Buubei	DCMS	0
5	62780389	62876936	96548	29	No	62835755	9.66e-06	0.00238708	Krasnoyarsk	DCMS	1	FAM114A2
5	62793637	62851898	58262	17	No	62822630	9.73e-06	0.00275488	Salsk	DCMS	1	FAM114A2
5	66671418	66734145	62728	12	No	66712114	1.21e-05	0.00248253	Volgograd	DCMS	1	CLINT1
5	68169838	68221508	51671	15	No	68186943	4.36e-05	0.00726417	Buubei	DCMS	1	UBLCP1
5	68191880	68253150	61271	16	No	68205096	4.46e-05	0.00658464	Volgograd	DCMS	2	UBLCP1 IL12B
5	68582374	68649241	66868	9	No	68621994	2.48e-05	0.00459849	Karakul	DCMS	0
5	68767304	68840476	73173	20	No	68793937	3.61e-05	0.00656425	Edilbai	DCMS	0
5	71647844	71760064	112221	29	No	71670264	1.46e-06	0.000666618	Tuva	DCMS	0
5	72080125	72165917	85793	21	No	72109442	5.59e-05	0.00894302	Edilbai	DCMS	0
5	74405891	74431971	26081	10	No	74419589	4.35e-05	0.00721585	Tuva	DCMS	0
5	75531143	75549303	18161	7	Yes	75532267	3.32e-05	0.00596269	Tuva	DCMS	0
5	75835530	75913538	78009	15	Yes	75846090	8.42e-06	0.00229575	Buubei	DCMS	0
5	75845576	75913538	67963	13	Yes	75868288	4.04e-05	0.00712928	Edilbai	DCMS	0
5	75846090	75868288	22199	4	Yes	75868288	9.74e-07	0.000470799	Karakul	DCMS	0
5	75846090	76000217	154128	34	Yes	75913538	7.08e-06	0.00218917	Salsk	DCMS	0
5	75874049	75921916	47868	10	Yes	75913538	4.82e-05	0.00757703	Baikal	DCMS	0
5	76509628	76566871	57244	12	Yes	76536142	3.27e-05	0.00590711	Tuva	DCMS	0
5	77324969	77419203	94235	26	Yes	77342556	1.72e-06	0.00114308	Romanov	DCMS	1	TENM2
5	77325489	77373812	48324	15	Yes	77351604	1.82e-05	0.00361824	Baikal	DCMS	1	TENM2
5	78595937	78634475	38539	7	Yes	78620889	1.6e-05	0.00338915	Altai Mountain	DCMS	2	ZCCHC9 ACOT12
5	78596386	78644162	47777	7	Yes	78620889	2.25e-05	0.00385526	Kulundin	DCMS	2	ZCCHC9 ACOT12
5	80696209	80718860	22652	31	No	80713605	5.22e-06	0.00166631	Buubei	DCMS	1	VCAN
5	80712284	80768579	56296	28	No	80713037	2.26e-06	0.000683346	Volgograd	DCMS	1	VCAN
5	81803080	81855726	52647	13	No	81832119	3.31e-07	0.000234744	Tuva	DCMS	0
5	82162220	82264472	102253	17	No	82220493	2.95e-05	0.00548978	Tuva	DCMS	0
5	82857650	83079606	221957	29	No	82985809	9.69e-06	0.00209876	Volgograd	DCMS	0
5	83325710	83398335	72626	13	No	83354588	7.03e-06	0.00164316	Volgograd	DCMS	0
5	85392636	85553280	160645	32	Yes	85462056	2.86e-07	0.000155916	Edilbai	DCMS	0
5	86064936	86122399	57464	12	No	86100785	3.86e-05	0.00674221	Krasnoyarsk	DCMS	0
5	88153413	88246980	93568	19	Yes	88179867	1.83e-07	9.88e-05	Karachaev	DCMS	1	ARRDC3
5	88165401	88210628	45228	10	Yes	88179867	5.91e-06	0.00152917	Lezgin	DCMS	1	ARRDC3
5	88170828	88199454	28627	6	Yes	88189169	1.66e-05	0.00374204	Edilbai	DCMS	1	ARRDC3
5	88394283	88415310	21028	5	Yes	88409309	5.68e-05	0.00887743	Krasnoyarsk	DCMS	0
5	92532445	92597250	64806	14	No	92572122	2.72e-05	0.00474306	Lezgin	DCMS	1	ELL2
5	92553192	92654602	101411	22	No	92580987	7.43e-07	0.000410555	Buubei	DCMS	1	ELL2
5	95793392	95848410	55019	15	No	95815277	2.38e-05	0.00447171	Karachaev	DCMS	0
5	95831348	95881956	50609	13	No	95842218	5.1e-06	0.00141798	Altai Mountain	DCMS	0
5	104126018	104176471	50454	13	No	104163810	1.12e-06	0.000428317	Lezgin	DCMS	1	FBXL17
5	104143744	104176586	32843	11	No	104163810	2.52e-06	0.00093908	Karakul	DCMS	1	FBXL17
5	106973785	107701118	727334	32	Yes	107409601	1.83e-09	2.31e-06	Altai Mountain	DCMS	3	WDR36 TSLP CAMK4
5	107047658	107701118	653461	30	Yes	107357408	5.44e-09	7.59e-06	Krasnoyarsk	DCMS	3	WDR36 TSLP CAMK4
5	107104242	107701118	596877	27	Yes	107443347	2.26e-16	2.71e-11	Baikal	DCMS	3	WDR36 TSLP CAMK4
5	107124030	107701118	577089	25	Yes	107357408	1.43e-12	1.38e-08	Salsk	DCMS	3	WDR36 TSLP CAMK4
5	107137761	107701118	563358	23	Yes	107357408	2.93e-08	2.57e-05	Groznensk	DCMS	3	WDR36 TSLP CAMK4
5	107137761	107701118	563358	23	Yes	107505191	9.68e-10	1.23e-06	Kulundin	DCMS	3	WDR36 CAMK4 TSLP
5	107184364	107701118	516755	21	Yes	107519292	1.22e-12	7.47e-08	Russian Longhaired	DCMS	3	WDR36 CAMK4 TSLP
5	107345846	107701118	355273	19	Yes	107701118	5.44e-05	0.00838324	Karachaev	DCMS	2	CAMK4 WDR36
5	107345846	107701118	355273	19	Yes	107603127	3.37e-08	2.76e-05	Lezgin	DCMS	2	CAMK4 WDR36
5	107345846	107701118	355273	19	Yes	107357408	4.1e-05	0.00619563	Volgograd	DCMS	0
6	3966216	4027416	61201	14	No	3993099	2.91e-06	0.000974725	Krasnoyarsk	DCMS	0
6	12576468	12809710	233243	60	No	12637903	0.000100421	0.00990459	GROUP1	hapFLK	1	ANK2
6	13212898	13940948	728051	156	Yes	13330864	0	0	GROUP1	hapFLK	5	SELENOS TIFA ALPK1 AP1AR FAM241A
6	13261000	13743336	482337	100	No	13415237	9.32e-09	2.64e-06	All	hapFLK	5	AP1AR TIFA FAM241A SELENOS ALPK1
6	13336803	13470873	134071	33	No	13453838	4.01e-06	0.00136611	Tuva	DCMS	4	FAM241A AP1AR TIFA SELENOS
6	17094313	17144954	50642	11	No	17120779	8.29e-06	0.00226803	Buubei	DCMS	0
6	17119248	17329009	209762	43	Yes	17257725	2.62e-07	0.000141462	Altai Mountain	DCMS	1	LEF1
6	17181895	17355424	173530	35	Yes	17319948	1.1e-07	0.000107228	Buubei	DCMS	2	HADH LEF1
6	24652731	24877586	224856	44	Yes	24745833	2.25e-09	6.15e-06	Buubei	DCMS	1	DNAJB14
6	24687510	24863839	176330	33	Yes	24714766	6.55e-08	4.66e-05	Volgograd	DCMS	0
6	24691924	24979510	287587	54	Yes	24714766	1.32e-07	0.000102818	Salsk	DCMS	3	DNAJB14 LAMTOR3 DAPP1
6	24707607	24968246	260640	49	Yes	24842840	5.29e-13	6.53e-09	Krasnoyarsk	DCMS	3	DNAJB14 LAMTOR3 DAPP1
6	24707607	25011605	303999	58	Yes	24943024	2.72e-12	1.33e-08	Kulundin	DCMS	3	DAPP1 LAMTOR3 DNAJB14
6	24707607	25011605	303999	58	Yes	24850463	1.11e-12	4.37e-09	Baikal	DCMS	3	DNAJB14 LAMTOR3 DAPP1
6	24709534	24842840	133307	24	Yes	24745833	1.2e-05	0.00302802	Groznensk	DCMS	0
6	24713635	24863839	150205	26	Yes	24790204	1.77e-06	0.000596432	Karachaev	DCMS	1	DNAJB14
6	24713635	24891300	177666	31	Yes	24850463	2.13e-07	0.000171107	Tuva	DCMS	2	DNAJB14 LAMTOR3
6	24714766	24877240	162475	28	Yes	24850463	7.42e-07	0.000392132	Karakul	DCMS	1	DNAJB14
6	24744776	24948788	204013	35	Yes	24850463	3.02e-07	0.000157066	Altai Mountain	DCMS	3	DNAJB14 LAMTOR3 DAPP1
6	24744776	24943063	198288	34	Yes	24850463	1.5e-07	8.54e-05	Lezgin	DCMS	3	DNAJB14 LAMTOR3 DAPP1
6	24745833	24897151	151319	23	Yes	24850463	3.06e-05	0.00580489	Edilbai	DCMS	1	DNAJB14
6	25064746	25219589	154844	42	Yes	25132047	1.87e-06	0.000644553	Altai Mountain	DCMS	3	MTTP TRMT10A AC083902.2
6	25064746	25377558	312813	66	Yes	25264528	3.8e-10	1.34e-06	Karakul	DCMS	4	C4orf17 ADH1C TRMT10A MTTP
6	25106167	25414135	307969	64	Yes	25304571	2.91e-08	2.21e-05	Karachaev	DCMS	4	ADH1C C4orf17 TRMT10A MTTP
6	25111172	25358505	247334	53	Yes	25225156	8.29e-11	2.58e-07	Tuva	DCMS	0
6	25142821	25338447	195627	38	Yes	25219589	4.98e-08	6.52e-05	Buubei	DCMS	2	C4orf17 TRMT10A
6	25173923	25338447	164525	28	Yes	25283887	6.68e-05	0.00901833	Lezgin	DCMS	1	C4orf17
6	28210800	29105116	894317	180	Yes	28812016	5.52e-05	0.00913538	GROUP2	hapFLK	1	PDHA2
6	30379934	30688209	308276	64	Yes	30584488	1.88e-11	1.11e-07	Krasnoyarsk	DCMS	1	SMARCAD1
6	30514077	30624266	110190	26	Yes	30533862	9.47e-06	0.00270405	Salsk	DCMS	0
6	30524518	30646616	122099	29	Yes	30565569	5.7e-08	4.17e-05	Volgograd	DCMS	0
6	30672105	32100666	1428562	266	Yes	30879052	1.79e-06	0.000559683	GROUP2	hapFLK	2	ATOH1 GRID2
6	31024341	31102554	78214	19	Yes	31072540	2.79e-06	0.00106618	Buubei	DCMS	1	GRID2
6	31307142	31478172	171031	39	Yes	31375427	3.03e-05	0.00566325	Krasnoyarsk	DCMS	1	GRID2
6	31628735	32100666	471932	91	Yes	31919366	1.98e-05	0.00290254	All	hapFLK	0
6	31630891	31762583	131693	28	Yes	31710251	2.33e-06	0.000819724	Krasnoyarsk	DCMS	0
6	31671065	31741825	70761	17	Yes	31679492	1.47e-05	0.00281075	Kulundin	DCMS	0
6	31919919	31954524	34606	9	Yes	31942963	6.27e-05	0.00940058	Tuva	DCMS	0
6	32012531	32396290	383760	81	Yes	32305060	6.16e-11	2.07e-07	Salsk	DCMS	0
6	32065278	32362219	296942	60	Yes	32154701	5.87e-09	6.22e-06	Baikal	DCMS	0
6	32071374	32308495	237122	47	Yes	32127244	2.67e-07	0.000125635	Kulundin	DCMS	0
6	32101046	32362219	261174	52	Yes	32154701	1.7e-07	0.000113334	Krasnoyarsk	DCMS	0
6	32101046	32308495	207450	41	Yes	32154701	9.16e-07	0.000338387	Volgograd	DCMS	0
6	32344754	32369122	24369	6	Yes	32350659	4.75e-05	0.0067229	Kulundin	DCMS	0
6	32393817	32586523	192707	34	Yes	32507698	5.47e-08	3.22e-05	Kulundin	DCMS	0
6	32457376	32564995	107620	18	Yes	32507698	1.29e-05	0.00295524	Krasnoyarsk	DCMS	0
6	32682889	32797808	114920	16	Yes	32740038	5.01e-05	0.0090665	Salsk	DCMS	0
6	32722947	33257949	535003	93	Yes	33033279	1.17e-05	0.00263144	GROUP2	hapFLK	0
6	33050789	33308023	257235	55	Yes	33219065	1.99e-07	0.000106201	Volgograd	DCMS	0
6	33170415	33286829	116415	27	Yes	33219065	5.18e-08	3.6e-05	Baikal	DCMS	0
6	33171157	33282185	111029	23	Yes	33223931	3e-05	0.00562448	Krasnoyarsk	DCMS	0
6	33198267	33282185	83919	17	Yes	33223931	2.36e-05	0.00399779	Kulundin	DCMS	0
6	33283967	34603131	1319165	238	Yes	33593846	4.06e-06	0.00108582	GROUP2	hapFLK	1	CCSER1
6	33325586	34263326	937741	176	Yes	33467474	6.24e-07	0.000135783	All	hapFLK	1	CCSER1
6	33936761	34068124	131364	24	Yes	34029538	1.87e-05	0.00336436	Kulundin	DCMS	0
6	34216502	34471967	255466	56	Yes	34329557	1.59e-07	8.89e-05	Volgograd	DCMS	1	CCSER1
6	34291249	34841545	550297	128	Yes	34676050	2.59e-05	0.00364608	All	hapFLK	1	MMRN1
6	34321055	34347284	26230	9	Yes	34326552	3.65e-05	0.00649092	Krasnoyarsk	DCMS	1	CCSER1
6	34496155	34751023	254869	76	Yes	34685912	4.94e-09	6.39e-06	Volgograd	DCMS	1	MMRN1
6	34496155	34553191	57037	11	Yes	34514081	5.73e-05	0.00859994	Baikal	DCMS	1	CCSER1*
6	34627774	40327101	5699328	1081	Yes	36820314	0	0	GROUP2	hapFLK	25	MEPE IBSP SPP1 PKD2 ABCG2 LAP3 MED28 FAM184B PPM1K DCAF16 NCAPG HERC6 LCORL HERC5 PIGY PYURF HERC3 NAP1L5 FAM13A TIGD2 GPRIN3 SNCA SLIT2 PACRGL KCNIP4
6	34720781	34800345	79565	24	Yes	34751020	1.9e-05	0.00396089	Krasnoyarsk	DCMS	1	MMRN1
6	34854644	38815160	3960517	763	Yes	37356400	0	0	All	hapFLK	21	LCORL NCAPG DCAF16 FAM184B MED28 LAP3 IBSP MEPE SPP1 PKD2 ABCG2 PPM1K HERC6 HERC5 PIGY PYURF HERC3 NAP1L5 FAM13A TIGD2 GPRIN3
6	34867891	35071595	203705	39	Yes	34927978	2.27e-08	1.56e-05	Kulundin	DCMS	1	SNCA
6	34867891	35026213	158323	34	Yes	34963004	2.7e-07	0.000133556	Volgograd	DCMS	1	SNCA
6	34890630	35018128	127499	28	Yes	34963004	5.96e-07	0.000295081	Krasnoyarsk	DCMS	1	SNCA
6	34896813	35018128	121316	26	Yes	34937430	4.92e-07	0.000209331	Baikal	DCMS	1	SNCA
6	35259936	35333657	73722	14	Yes	35288615	1.23e-06	0.000523992	Krasnoyarsk	DCMS	0
6	35347049	35603940	256892	62	Yes	35520689	1.46e-05	0.00286046	Volgograd	DCMS	1	GPRIN3
6	35667555	35773855	106301	21	Yes	35695267	5.2e-05	0.00716325	Kulundin	DCMS	0
6	35674186	39185004	3510819	733	Yes	36252722	1.34e-14	8.04e-10	Volgograd	DCMS	19	HERC6 HERC5 PIGY PYURF PPM1K HERC3 NAP1L5 ABCG2 FAM13A PKD2 SPP1 MEPE IBSP LAP3 MED28 FAM184B DCAF16 NCAPG LCORL
6	35827585	35858138	30554	9	Yes	35828349	6.28e-05	0.0095364	Krasnoyarsk	DCMS	0
6	36050630	36334376	283747	61	Yes	36201266	9.6e-07	0.000432111	Krasnoyarsk	DCMS	5	PIGY PYURF HERC5 HERC6 HERC3
6	36085487	36505319	419833	81	Yes	36309400	5.3e-08	5.45e-05	Karakul	DCMS	5	HERC6 HERC5 PPM1K PIGY PYURF
6	36085565	36453411	367847	75	Yes	36238861	1.82e-10	4.06e-07	Lezgin	DCMS	6	HERC5 HERC6 PIGY PYURF PPM1K HERC3
6	36098687	36295216	196530	43	Yes	36200396	8.36e-07	0.000327077	Baikal	DCMS	0
6	36109523	36396728	287206	56	Yes	36200396	3.78e-07	0.000168675	Kulundin	DCMS	4	PIGY PYURF HERC5 HERC6
6	36164749	36295143	130395	34	Yes	36232191	5.72e-07	0.000321255	Salsk	DCMS	4	HERC5 PIGY PYURF HERC6
6	36234302	36295216	60915	18	Yes	36257135	1.8e-05	0.00370626	Altai Mountain	DCMS	1	HERC6
6	36397296	38623639	2226344	467	Yes	37129550	1.06e-11	3.5e-08	Kulundin	DCMS	11	MED28 LAP3 FAM184B DCAF16 NCAPG LCORL IBSP MEPE SPP1 PKD2 ABCG2
6	36449257	37867955	1418699	291	Yes	36609880	1.57e-10	5.07e-07	Krasnoyarsk	DCMS	11	PKD2 SPP1 ABCG2 MEPE IBSP LAP3 MED28 FAM184B DCAF16 NCAPG LCORL
6	36524533	38242758	1718226	365	Yes	37127282	5.22e-12	3.68e-08	Salsk	DCMS	10	MED28 LAP3 FAM184B DCAF16 NCAPG LCORL IBSP MEPE SPP1 PKD2
6	36524533	36801940	277408	54	Yes	36630501	1.38e-07	7.87e-05	Baikal	DCMS	3	SPP1 PKD2 ABCG2
6	36787795	36819450	31656	18	Yes	36805210	2.72e-06	0.00103258	Tuva	DCMS	1	MEPE
6	36805210	36838196	32987	17	Yes	36806261	4.65e-06	0.00126552	Baikal	DCMS	1	MEPE
6	36872516	38279284	1406769	289	Yes	37102321	3.83e-16	3.13e-11	Baikal	DCMS	6	LAP3 MED28 FAM184B DCAF16 NCAPG LCORL
6	37094644	37137796	43153	14	Yes	37103643	6.57e-05	0.00945208	Altai Mountain	DCMS	2	LAP3 MED28
6	37227511	37627278	399768	74	Yes	37594841	1.91e-09	3.1e-06	Lezgin	DCMS	4	LCORL NCAPG DCAF16 FAM184B
6	37250794	37451479	200686	31	Yes	37334001	8.44e-05	0.0085752	GROUP1	hapFLK	3	NCAPG DCAF16 FAM184B
6	37353878	37438522	84645	19	Yes	37412090	4.9e-05	0.0078565	Buubei	DCMS	1	LCORL
6	37356383	37601754	245372	45	Yes	37358988	1.91e-06	0.000701655	Edilbai	DCMS	1	LCORL
6	37451002	37521846	70845	8	Yes	37478366	3.84e-05	0.00664168	Buubei	DCMS	0
6	37530647	37602720	72074	16	Yes	37594841	2.95e-06	0.00111772	Buubei	DCMS	0
6	37565344	37601754	36411	9	Yes	37594533	7.39e-05	0.0099397	Karakul	DCMS	0
6	37907193	37982099	74907	15	Yes	37921801	4.93e-05	0.00801966	Krasnoyarsk	DCMS	0
6	38123261	38242758	119498	32	Yes	38164266	5.34e-05	0.00848605	Krasnoyarsk	DCMS	0
6	38419639	38553346	133708	29	Yes	38463516	3.5e-05	0.00597759	Baikal	DCMS	0
6	39182219	40263443	1081225	240	Yes	39699024	1.94e-06	0.000372922	All	hapFLK	3	SLIT2 PACRGL KCNIP4
6	39650297	39729477	79181	19	Yes	39677814	6.31e-08	0.000111511	Romanov	DCMS	0
6	39692731	39713559	20829	7	Yes	39699024	5.73e-05	0.00807897	Lezgin	DCMS	0
6	40035197	40132456	97260	28	Yes	40047861	4.72e-05	0.00686528	Volgograd	DCMS	1	SLIT2
6	43109935	43271988	162054	39	Yes	43237581	1.1e-07	8.95e-05	Salsk	DCMS	1	PPARGC1A
6	43195197	43271988	76792	19	Yes	43238367	2.27e-06	0.000805127	Krasnoyarsk	DCMS	1	PPARGC1A
6	44434970	44605825	170856	39	Yes	44500596	7.82e-07	0.000365654	Krasnoyarsk	DCMS	2	LGI2 SEPSECS
6	44722842	44938901	216060	24	Yes	44845555	1.51e-07	0.000102761	Krasnoyarsk	DCMS	1	ANAPC4
6	44775750	44916720	140971	18	Yes	44845555	9.79e-06	0.00258826	Groznensk	DCMS	1	ANAPC4
6	45068973	45108964	39992	13	Yes	45098952	3.26e-05	0.00522586	Volgograd	DCMS	1	SEL1L3
6	45175258	45495027	319770	80	Yes	45296994	4.77e-05	0.0053527	GROUP1	hapFLK	1	SMIM20
6	45972512	46068198	95687	26	Yes	45992222	1.75e-06	0.000666366	Krasnoyarsk	DCMS	1	TBC1D19
6	45982316	46014852	32537	11	Yes	45992222	4.51e-05	0.00647264	Kulundin	DCMS	1	TBC1D19
6	46308883	46330603	21721	8	Yes	46329395	7.69e-05	0.00975667	Volgograd	DCMS	0
6	47174997	47276631	101635	20	Yes	47251073	1.57e-06	0.000520809	Volgograd	DCMS	0
6	47282482	47349981	67500	13	Yes	47306449	6.62e-05	0.0088081	Volgograd	DCMS	0
6	47431831	47510132	78302	16	Yes	47431885	6.25e-05	0.00845827	Volgograd	DCMS	0
6	47436687	48250814	814128	163	Yes	47867334	1.54e-05	0.00332077	GROUP2	hapFLK	0
6	47556748	47740471	183724	36	Yes	47725752	3.71e-05	0.005744	Volgograd	DCMS	0
6	48417807	48505938	88132	18	Yes	48443787	4.62e-05	0.00675251	Volgograd	DCMS	0
6	48762234	48998250	236017	44	No	48871396	2.39e-06	0.000710209	Volgograd	DCMS	0
6	50027207	50063715	36509	9	Yes	50043094	5.23e-06	0.00154423	Edilbai	DCMS	0
6	51989626	52157651	168026	35	No	52046580	1.29e-05	0.00260629	Volgograd	DCMS	0
6	53625770	53943472	317703	47	No	53682491	6.38e-07	0.000257869	Volgograd	DCMS	0
6	54495457	54604939	109483	20	Yes	54530435	6.85e-05	0.00918186	Lezgin	DCMS	0
6	54609889	54838344	228456	34	Yes	54756864	1.07e-05	0.00253385	Karakul	DCMS	0
6	54645470	54756864	111395	17	Yes	54696130	6.28e-05	0.0086394	Lezgin	DCMS	0
6	55512449	55564456	52008	10	No	55544992	6.65e-05	0.00966455	Karachaev	DCMS	1	ARAP2
6	57828231	57917865	89635	17	Yes	57852407	8.59e-06	0.0020474	Lezgin	DCMS	0
6	57992197	58036764	44568	28	Yes	58009325	1.37e-06	0.000500448	Lezgin	DCMS	3	TLR1 TLR10 TLR6
6	58872651	58934239	61589	12	Yes	58910727	4.34e-05	0.00701801	Baikal	DCMS	1	PDS5A
6	59317406	59448808	131403	34	Yes	59413714	9.33e-13	3.41e-09	Altai Mountain	DCMS	1	RBM47
6	59341733	59446323	104591	24	Yes	59392977	2.45e-09	3.26e-06	Groznensk	DCMS	1	RBM47
6	59349285	59416055	66771	17	Yes	59375228	2.99e-05	0.00475862	Kulundin	DCMS	1	RBM47
6	59355956	59413714	57759	15	Yes	59376937	3.5e-06	0.00111651	Krasnoyarsk	DCMS	1	RBM47
6	63196079	63313750	117672	31	No	63262159	7.39e-06	0.00224906	Salsk	DCMS	3	GUF1 YIPF7 GNPDA2
6	63705655	63750669	45015	10	No	63733069	3.99e-05	0.00705498	Edilbai	DCMS	0
6	66642406	66662534	20129	9	No	66651727	4.1e-05	0.00634233	Lezgin	DCMS	1	CNGA1
6	67805760	67821600	15841	10	No	67815668	1.24e-05	0.0029852	Buubei	DCMS	1	LRRC66
6	69662402	70594934	932533	194	Yes	69944974	0	0	GROUP1	hapFLK	3	PDGFRA KIT KDR
6	69839170	70851459	1012290	218	Yes	69995673	1.44e-10	5.07e-08	All	hapFLK	4	KIT KDR SRD5A3 TMEM165
6	69897813	70124934	227122	49	Yes	69957120	1.94e-18	9.33e-13	Lezgin	DCMS	0
6	69906691	69995673	88983	24	Yes	69969222	9.85e-10	1.89e-06	Krasnoyarsk	DCMS	0
6	69906691	69985415	78725	20	Yes	69939314	1.77e-07	9.71e-05	Volgograd	DCMS	0
6	69957120	69985415	28296	6	Yes	69969222	1.23e-05	0.00307101	Groznensk	DCMS	0
6	69957120	69970399	13280	4	Yes	69969222	2.04e-05	0.00422155	Tuva	DCMS	0
6	70408787	70644102	235316	54	Yes	70594738	5.67e-08	4.07e-05	Lezgin	DCMS	1	KDR
6	70464468	70540456	75989	15	Yes	70491025	7.53e-07	0.000628156	Romanov	DCMS	0
6	70481892	70594934	113043	27	Yes	70562517	1.48e-05	0.00341954	Edilbai	DCMS	1	KDR
6	70536890	70647905	111016	30	Yes	70594934	1.02e-06	0.000520847	Tuva	DCMS	1	KDR
6	70706658	70881972	175315	44	No	70820679	6.76e-07	0.000143811	GROUP1	hapFLK	3	SRD5A3 TMEM165 CLOCK
6	72450146	72479460	29315	7	No	72459193	4.37e-05	0.00705116	Baikal	DCMS	0
6	75848693	75997234	148542	28	Yes	75922343	5.61e-05	0.00856557	Karachaev	DCMS	0
6	78216184	78667502	451319	61	Yes	78362434	2.36e-07	0.000136096	Edilbai	DCMS	0
6	78345986	78532640	186655	27	Yes	78362434	6.25e-05	0.00890135	Karakul	DCMS	0
6	78648448	78956672	308225	50	Yes	78893689	1.57e-06	0.000698997	Tuva	DCMS	0
6	78807931	78957747	149817	26	Yes	78940334	3.18e-06	0.00104989	Edilbai	DCMS	0
6	78958385	79203790	245406	41	Yes	79135069	1.14e-05	0.00279049	Tuva	DCMS	0
6	79383211	79509975	126765	24	No	79481680	3.94e-06	0.00136213	Buubei	DCMS	0
6	79463651	79682047	218397	33	No	79558261	1.28e-05	0.00286676	Karakul	DCMS	0
6	79541068	79602400	61333	8	No	79560661	4.68e-05	0.00761826	Buubei	DCMS	0
6	79922494	80401585	479092	81	Yes	80220581	1.35e-15	1.58e-10	Karakul	DCMS	0
6	79984051	80283293	299243	54	Yes	80050416	3.51e-09	3.48e-06	Karachaev	DCMS	0
6	80062851	80229754	166904	30	Yes	80186014	6.64e-06	0.00185781	Edilbai	DCMS	0
6	80112019	80221255	109237	19	Yes	80204295	4.97e-06	0.00139026	Altai Mountain	DCMS	0
6	80146163	80178121	31959	4	Yes	80174162	4.76e-05	0.0082825	Groznensk	DCMS	0
6	83049493	83075161	25669	6	No	83066781	3.26e-05	0.00591375	Buubei	DCMS	0
6	83217321	83375841	158521	26	No	83250745	8.02e-06	0.00222568	Buubei	DCMS	2	STAP1 UBA6
6	85482521	85525815	43295	15	Yes	85506967	2.06e-05	0.00451036	Groznensk	DCMS	1	MUC7
6	88644477	88725031	80555	19	Yes	88712134	1.61e-05	0.0036456	Edilbai	DCMS	0
6	88703943	88764779	60837	12	Yes	88732125	1.34e-05	0.00315129	Tuva	DCMS	1	CXCL2
6	88981464	89021860	40397	8	No	88999059	1.88e-05	0.00337965	Kulundin	DCMS	1	EREG
6	89863863	89911594	47732	11	No	89910909	1.61e-05	0.00339582	Altai Mountain	DCMS	0
6	91620912	91704611	83700	21	No	91669982	2.56e-06	0.00144958	Russian Longhaired	DCMS	1	CCNG2
6	91741383	91887616	146234	32	No	91762195	5.37e-05	0.00592132	GROUP1	hapFLK	0
6	95260344	95298398	38055	9	Yes	95261003	4.06e-05	0.00630926	Lezgin	DCMS	0
6	101502178	101549274	47097	13	No	101534012	1.87e-07	0.000101461	Lezgin	DCMS	0
6	102185688	102195475	9788	7	No	102186317	3.42e-05	0.00586839	Baikal	DCMS	1	MAN2B2
6	103272418	103290826	18409	10	No	103281662	1.16e-05	0.00234635	Kulundin	DCMS	1	EVC2
6	106729377	106780049	50673	12	No	106766916	2.46e-05	0.00535352	Salsk	DCMS	0
6	108154357	108181133	26777	8	No	108173582	3.11e-05	0.00819105	Romanov	DCMS	1	RAB28
6	109203270	109249867	46598	12	No	109241285	1.97e-05	0.0045566	Salsk	DCMS	0
6	109765675	109823758	58084	10	No	109782705	1.86e-05	0.00335855	Kulundin	DCMS	1	CPEB2
6	109921350	110000900	79551	19	No	109967778	2.71e-05	0.00473661	Lezgin	DCMS	0
6	110178864	110271198	92335	26	No	110256154	4.3e-06	0.00145498	Buubei	DCMS	1	CC2D2A
6	113738782	113933152	194371	52	No	113828448	3.43e-06	0.000937832	Volgograd	DCMS	0
6	115084384	115561098	476715	81	Yes	115265536	1.65e-05	0.0035119	GROUP2	hapFLK	5	ADD1 MFSD10 NOP14 SH3BP2 GRK4
6	115404418	115470861	66444	12	Yes	115416548	1.78e-05	0.00362296	Karakul	DCMS	2	TNIP2 FAM193A
6	116401376	116949938	548563	68	Yes	116909582	6.54e-11	1.31e-07	Edilbai	DCMS	11	PDE6B MFSD7 PCGF3 MAEA UVSSA NKX1-1 CPLX1 GAK DGKQ IDUA FGFRL1
6	116440663	116722242	281580	31	Yes	116603981	1.29e-11	8.77e-08	Karakul	DCMS	5	GAK CPLX1 DGKQ IDUA FGFRL1
6	116441509	116949938	508430	61	Yes	116603981	4.58e-14	9.04e-10	Tuva	DCMS	11	GAK CPLX1 DGKQ IDUA FGFRL1 NKX1-1 UVSSA MAEA PCGF3 MFSD7 PDE6B
6	116481679	116722242	240564	27	Yes	116550357	7.33e-09	8.48e-06	Lezgin	DCMS	3	DGKQ GAK CPLX1
6	116512425	116679807	167383	18	Yes	116603981	6.09e-09	1.35e-05	Buubei	DCMS	3	GAK CPLX1 DGKQ
6	116512425	116679807	167383	18	Yes	116603981	8.68e-08	5.29e-05	Karachaev	DCMS	3	GAK CPLX1 DGKQ
6	116766755	116949938	183184	27	Yes	116912203	2.52e-10	5.43e-07	Lezgin	DCMS	3	PDE6B MFSD7 PCGF3
6	116813674	116949938	136265	21	Yes	116909582	1.6e-09	4.66e-06	Buubei	DCMS	3	PDE6B MFSD7 PCGF3
6	116821468	116949938	128471	18	Yes	116909582	4.99e-11	2.45e-07	Karakul	DCMS	3	PDE6B MFSD7 PCGF3
6	116868111	116949938	81828	10	Yes	116931041	2.19e-11	5.26e-08	Karachaev	DCMS	0
6	116880599	116949938	69340	7	Yes	116931041	3.96e-05	0.00726257	Groznensk	DCMS	0
6	116907913	116949938	42026	6	Yes	116912203	1.25e-05	0.00282263	Altai Mountain	DCMS	1	PDE6B
6	116909582	116949938	40357	4	Yes	116931041	3.97e-05	0.00688511	Krasnoyarsk	DCMS	1	PDE6B
7	834410	867023	32614	7	No	857193	3.66e-05	0.00568349	Volgograd	DCMS	1	REEP5
7	884258	906831	22574	11	No	892211	6.22e-05	0.00843139	Volgograd	DCMS	1	APC
7	5593390	5621898	28509	9	No	5615442	5.42e-05	0.00876196	Edilbai	DCMS	0
7	6345226	6392620	47395	25	No	6359897	1.29e-06	0.000463824	Karachaev	DCMS	1	ANKRD31
7	6356008	6391758	35751	14	No	6364116	8.13e-06	0.0019571	Lezgin	DCMS	1	ANKRD31
7	6575420	6633330	57911	9	Yes	6600726	2.49e-06	0.000983275	Buubei	DCMS	1	COL4A3BP
7	6580901	6760595	179695	30	Yes	6691395	3.7e-08	4.2e-05	Tuva	DCMS	2	POLK COL4A3BP
7	6644122	6721792	77671	15	Yes	6659811	1.94e-05	0.00411418	Buubei	DCMS	0
7	10090786	10120082	29297	9	No	10100246	5.68e-05	0.00940377	Groznensk	DCMS	1	JMY
7	10475658	10481808	6151	28	No	10478461	1.16e-05	0.00282648	Tuva	DCMS	1	CMYA5
7	10477054	10483012	5959	29	No	10479844	1.44e-05	0.00501492	Russian Longhaired	DCMS	1	CMYA5
7	12206799	12322250	115452	27	No	12261053	1.37e-05	0.00293264	Karachaev	DCMS	3	INTS14 HACD3 SLC24A1
7	15714849	15739683	24835	8	No	15729566	4.42e-05	0.00740821	Krasnoyarsk	DCMS	1	GLCE
7	16272141	16350308	78168	24	No	16294705	9.68e-06	0.00376159	Russian Longhaired	DCMS	0
7	18085927	18143880	57954	14	No	18115492	2.89e-07	0.000144719	Karachaev	DCMS	0
7	20549023	20641580	92558	17	No	20576543	1.53e-05	0.00349386	Edilbai	DCMS	10	AL136295.4 TSSK4 MDP1 NEDD8 IPO4 REC8 GMPR2 TINF2 IRF9 AL136295.5
7	20955726	21111139	155414	37	No	21003015	6.83e-08	8e-05	Buubei	DCMS	6	THTPA AP1G2 JPH4 ZFHX2 NGDN MYH7
7	20977052	21217585	240534	51	No	21039889	8.93e-12	2.53e-08	Karachaev	DCMS	11	ZFHX2 THTPA NGDN AP1G2 JPH4 MYH7 CMTM5 IL25 EFS SLC22A17 BCL2L2-PABPN1
7	21003015	21043314	40300	16	No	21031237	7.2e-08	5.71e-05	Krasnoyarsk	DCMS	1	ZFHX2
7	21009142	21077798	68657	22	No	21019784	3.74e-05	0.00594169	Lezgin	DCMS	1	ZFHX2
7	21009142	21043314	34173	15	No	21036205	1.72e-07	0.000126518	Salsk	DCMS	1	ZFHX2
7	21013560	21039889	26330	12	No	21026877	4.13e-05	0.00671373	Altai Mountain	DCMS	1	ZFHX2
7	21049748	21099228	49481	12	No	21071407	1.24e-05	0.00299215	Tuva	DCMS	0
7	21501890	21558890	57001	10	No	21526127	1.09e-05	0.00261924	Krasnoyarsk	DCMS	2	PRMT5 RBM23
7	23324287	23442844	118558	27	No	23404499	3.49e-06	0.00104759	Karachaev	DCMS	2	RNASE2 METTL17
7	23361596	23442844	81249	23	No	23404499	1.21e-06	0.000488609	Edilbai	DCMS	1	RNASE2
7	23361596	23468741	107146	27	No	23404499	7.69e-07	0.000320107	Lezgin	DCMS	1	RNASE2
7	23874808	23926417	51610	30	No	23913487	5.15e-06	0.00139109	Lezgin	DCMS	2	PARP2 TEP1
7	28421261	28581757	160497	26	Yes	28495506	2.26e-09	3.69e-06	Krasnoyarsk	DCMS	0
7	28430090	28562959	132870	23	Yes	28543689	9.23e-06	0.00195949	Kulundin	DCMS	0
7	28441382	28553343	111962	17	Yes	28543646	1.7e-05	0.0034288	Baikal	DCMS	0
7	28446361	28562959	116599	18	Yes	28543689	5.48e-06	0.00135361	Volgograd	DCMS	0
7	30776114	30939474	163361	21	No	30797810	5.54e-05	0.00839342	Baikal	DCMS	1	SPRED1
7	32237437	32307959	70523	17	No	32274902	2.24e-08	2.18e-05	Krasnoyarsk	DCMS	2	THBS1 FSIP1
7	32237505	32306604	69100	15	No	32273017	6.81e-07	0.000285136	Karachaev	DCMS	2	THBS1 FSIP1
7	32246627	32289353	42727	10	No	32276813	1.98e-06	0.000663969	Baikal	DCMS	2	THBS1 FSIP1
7	32845694	32959471	113778	24	Yes	32906308	4.68e-06	0.00137774	Krasnoyarsk	DCMS	4	ANKRD63 PAK6 PLCB2 INAFM2
7	32897415	32959471	62057	13	Yes	32958587	2.43e-05	0.00700779	Russian Longhaired	DCMS	4	INAFM2 PLCB2 ANKRD63 PAK6
7	32998823	33038294	39472	7	Yes	33017469	5.31e-05	0.00805879	Altai Mountain	DCMS	1	KNSTRN
7	33343254	33379188	35935	12	No	33372007	2.38e-05	0.00501438	Groznensk	DCMS	3	ZFYVE19 PPP1R14D DNAJC17
7	33785237	34021085	235849	66	No	33963710	5.61e-06	0.00175119	Buubei	DCMS	5	RPAP1 LTK TYRO3 RTF1 NDUFAF1
7	33963092	33963710	619	3	No	33963710	1.59e-05	0.00359588	Edilbai	DCMS	1	RPAP1
7	33968867	34198998	230132	48	No	33998746	4.53e-07	0.000224178	Edilbai	DCMS	2	TYRO3 MGA
7	33970947	34258742	287796	59	No	34023891	5.85e-08	3.95e-05	Baikal	DCMS	5	TYRO3 RPAP1 MGA MAPKBP1 JMJD7
7	34000633	34197381	196749	33	No	34099476	1.23e-06	0.000428609	Volgograd	DCMS	1	MGA
7	34804896	34960287	155392	33	No	34901170	2.23e-08	3.44e-05	Buubei	DCMS	5	SNAP23 LRRC57 HAUS2 STARD9 ZNF106
7	35037590	35052537	14948	8	No	35052537	6.78e-05	0.00989192	Tuva	DCMS	1	STARD9
7	35195213	35450925	255713	49	No	35279440	4.73e-08	6.32e-05	Buubei	DCMS	2	UBR1 TMEM62
7	35335596	35414928	79333	12	No	35366418	3e-06	0.000911071	Baikal	DCMS	2	TMEM62 UBR1
7	38111833	38277122	165290	32	No	38198962	1.83e-06	0.000632883	Altai Mountain	DCMS	0
7	39653025	39742690	89666	17	No	39715903	2.24e-07	0.000131272	Groznensk	DCMS	1	LRR1
7	39672142	39792448	120307	29	No	39751186	2.89e-08	1.91e-05	Kulundin	DCMS	4	MGAT2 DNAAF2 LRR1 POLE2
7	39709836	39768865	59030	18	No	39754587	5.37e-05	0.00818453	Baikal	DCMS	4	DNAAF2 MGAT2 LRR1 POLE2
7	40398742	40490178	91437	18	No	40443511	7.42e-06	0.00210642	Tuva	DCMS	1	MAP4K5
7	42087932	42327644	239713	42	No	42225585	3.03e-07	0.000328215	Russian Longhaired	DCMS	3	CYCS PTGDR AC069368.1
7	42435096	42488475	53380	15	No	42471365	1.03e-05	0.00244788	Altai Mountain	DCMS	2	OAZ2 ZNF609
7	43279456	43389650	110195	24	No	43363062	4.2e-08	5.82e-05	Buubei	DCMS	1	HERC1
7	43299667	43363062	63396	12	No	43326935	1.61e-05	0.00541385	Russian Longhaired	DCMS	1	HERC1
7	43304079	43371155	67077	11	No	43332073	8.09e-06	0.00194921	Lezgin	DCMS	1	HERC1
7	43314949	43371155	56207	10	No	43327036	4.81e-06	0.00133892	Karachaev	DCMS	1	HERC1
7	43494337	43543925	49589	12	No	43534682	1.65e-05	0.0038567	Groznensk	DCMS	1	USP3
7	44346098	44413164	67067	19	No	44390546	7.76e-06	0.0021742	Buubei	DCMS	1	TLN2
7	46395149	46431147	35999	11	No	46407947	3.75e-06	0.00123012	Karakul	DCMS	1	RORA
7	48907650	48942095	34446	8	No	48933298	6.26e-05	0.00846389	Volgograd	DCMS	0
7	49175712	49427780	252069	51	Yes	49297912	5.45e-08	3.96e-05	Lezgin	DCMS	1	ALDH1A2
7	49195807	49311464	115658	22	Yes	49281606	8.1e-06	0.00223836	Buubei	DCMS	1	ALDH1A2
7	49195807	49319757	123951	24	Yes	49281606	1.24e-05	0.00297858	Edilbai	DCMS	1	ALDH1A2
7	49195807	49319757	123951	24	Yes	49281606	1.39e-06	0.000488123	Karachaev	DCMS	1	ALDH1A2
7	49281606	49311464	29859	7	Yes	49294634	4.61e-05	0.00750447	Tuva	DCMS	1	ALDH1A2
7	49367336	49440287	72952	19	Yes	49391114	9.71e-07	0.000500799	Tuva	DCMS	0
7	50003317	50264309	260993	42	Yes	50127815	5.47e-06	0.00144923	Lezgin	DCMS	0
7	50044132	50152507	108376	17	Yes	50057909	3.37e-05	0.00623127	Edilbai	DCMS	1	TCF12
7	50044132	50264309	220178	34	Yes	50090111	2.45e-05	0.00455916	Karakul	DCMS	1	TCF12
7	50044132	50270781	226650	35	Yes	50121995	6.64e-06	0.00194942	Tuva	DCMS	1	TCF12
7	50106328	50227954	121627	19	Yes	50177128	3.5e-05	0.00906254	Russian Longhaired	DCMS	1	TCF12
7	51559894	51727572	167679	33	No	51668693	4.24e-07	0.000194706	Karachaev	DCMS	1	PRTG
7	51676161	51824114	147954	29	No	51747619	4.73e-06	0.0011851	Kulundin	DCMS	1	PRTG
7	51841528	51961162	119635	22	Yes	51956853	6.8e-06	0.00167876	Baikal	DCMS	3	CCPG1 C15orf65 DNAAF4
7	52616187	52669190	53004	13	No	52651070	3.02e-05	0.00479688	Kulundin	DCMS	1	UNC13C
7	52845197	52954728	109532	27	No	52887566	1.3e-05	0.00288881	Karakul	DCMS	1	UNC13C
7	55796962	55882231	85270	19	No	55832199	7.96e-08	8.82e-05	Buubei	DCMS	1	DMXL2
7	55903297	56212642	309346	57	No	55993381	6.2e-15	2.99e-10	Karakul	DCMS	4	GLDN TARDBP CYP19A1 DMXL2
7	55945167	56062355	117189	25	No	56013799	1.88e-08	2.45e-05	Tuva	DCMS	1	GLDN
7	55980542	56039419	58878	11	No	55999732	6.83e-06	0.00189362	Edilbai	DCMS	1	GLDN
7	56230243	56451225	220983	43	Yes	56388024	2.27e-07	0.000156356	Karakul	DCMS	2	TNFAIP8L3 AP4E1
7	56388024	56481733	93710	23	Yes	56451225	1.44e-06	0.000502271	Karachaev	DCMS	1	AP4E1
7	56410554	56462325	51772	17	Yes	56421040	2.35e-05	0.00479779	Edilbai	DCMS	1	AP4E1
7	57157897	57233353	75457	15	Yes	57173512	3.85e-05	0.00629975	Karakul	DCMS	1	ATP8B4
7	57159260	57336543	177284	30	Yes	57305065	9.14e-07	0.000368044	Altai Mountain	DCMS	1	ATP8B4
7	57257555	57336543	78989	15	Yes	57257870	1.46e-06	0.000576583	Groznensk	DCMS	1	ATP8B4
7	57257870	57257870	1	1	Yes	57257870	4.23e-05	0.00803807	Salsk	DCMS	1	ATP8B4
7	57517100	57576801	59702	10	No	57537647	6.62e-05	0.00972439	Buubei	DCMS	0
7	57703172	57909807	206636	48	Yes	57765222	1.69e-06	0.000731131	Buubei	DCMS	2	FAM227B FGF7
7	57703172	57941942	238771	55	Yes	57875478	6.78e-11	2.23e-07	Tuva	DCMS	3	FGF7 GALK2 FAM227B
7	57711084	57765222	54139	16	No	57728719	6.43e-05	0.00944229	Karachaev	DCMS	1	FAM227B
7	57764872	57899220	134349	30	No	57867794	1.82e-05	0.00399246	Edilbai	DCMS	1	FGF7
7	59322989	59387381	64393	19	No	59348994	3.31e-06	0.000992364	Lezgin	DCMS	0
7	59607170	59678784	71615	20	No	59646069	3.66e-05	0.0068735	Groznensk	DCMS	1	SEMA6D
7	62319318	62618471	299154	50	Yes	62471146	1.46e-05	0.00204107	GROUP1	hapFLK	3	FERMT2 DLAT SORD
7	62390611	62561084	170474	36	Yes	62508223	6.29e-07	0.000267904	Karachaev	DCMS	1	FERMT2
7	63461863	63520178	58316	14	Yes	63499094	3.86e-06	0.00111697	Lezgin	DCMS	0
7	63558187	63601960	43774	7	Yes	63585923	6.09e-05	0.00931556	Krasnoyarsk	DCMS	0
7	63837994	63863079	25086	7	Yes	63848900	6.56e-05	0.00941895	Baikal	DCMS	1	CDKN3
7	64534801	64577284	42484	14	No	64557750	3.96e-06	0.00124629	Edilbai	DCMS	1	DLGAP5
7	64550260	64626844	76585	17	No	64564174	1.19e-05	0.00273294	Karakul	DCMS	0
7	71330548	71542945	212398	30	Yes	71456189	4.63e-10	6.93e-07	Edilbai	DCMS	0
7	71393739	71492804	99066	15	Yes	71465006	6.4e-05	0.0090391	Karakul	DCMS	0
7	72401483	72509942	108460	25	No	72469303	6.77e-06	0.00180685	Krasnoyarsk	DCMS	1	RHOJ
7	72461505	72524521	63017	16	No	72486361	1.12e-06	0.000429523	Altai Mountain	DCMS	1	RHOJ
7	72545740	72796609	250870	38	No	72694136	4.05e-08	3.22e-05	Altai Mountain	DCMS	2	PPP2R5E WDR89
7	72580398	72722517	142120	23	No	72682119	2.21e-05	0.00460355	Edilbai	DCMS	1	PPP2R5E
7	72606666	72901748	295083	47	No	72756089	1.47e-12	5.25e-09	Groznensk	DCMS	3	WDR89 PPP2R5E SGPP1
7	72630053	72784880	154828	24	No	72682119	6.57e-07	0.000355162	Salsk	DCMS	2	PPP2R5E WDR89
7	72648244	72824807	176564	27	No	72729388	2.11e-06	0.000758729	Krasnoyarsk	DCMS	2	WDR89 PPP2R5E
7	72672614	72791202	118589	20	No	72729388	2.15e-05	0.00382741	Volgograd	DCMS	1	WDR89
7	72709206	72824807	115602	18	No	72756089	9.78e-07	0.000373451	Baikal	DCMS	1	WDR89
7	74304566	74334300	29735	8	No	74310584	2.33e-05	0.0044633	Altai Mountain	DCMS	0
7	74990531	75110735	120205	30	No	75071837	9.08e-08	6.35e-05	Edilbai	DCMS	0
7	76923009	76963834	40826	7	Yes	76963834	6.06e-05	0.0088835	Altai Mountain	DCMS	0
7	76984356	77068113	83758	17	Yes	77025922	3.66e-06	0.00108644	Karachaev	DCMS	0
7	77928240	77995568	67329	17	No	77958945	3.16e-05	0.00550453	Altai Mountain	DCMS	1	EXD2
7	78089849	78261319	171471	38	Yes	78188199	1.98e-14	1.27e-10	Groznensk	DCMS	2	PLEKHD1 SLC39A9
7	78101749	78237825	136077	31	Yes	78198968	2.04e-09	2.63e-06	Baikal	DCMS	2	PLEKHD1 SLC39A9
7	78120433	78237825	117393	27	Yes	78177012	1.71e-07	8.63e-05	Kulundin	DCMS	2	PLEKHD1 SLC39A9
7	78143971	78234499	90529	21	Yes	78201592	6.32e-06	0.00171883	Krasnoyarsk	DCMS	1	PLEKHD1
7	78404256	78436219	31964	11	No	78420089	4.5e-05	0.00718835	Baikal	DCMS	1	SLC10A1*
7	78786633	78847623	60991	20	No	78803896	1.83e-05	0.00369201	Karakul	DCMS	1	SLC8A3
7	79742375	79787557	45183	13	No	79759007	6.38e-08	6.63e-05	Tuva	DCMS	0
7	81646328	81794997	148670	25	Yes	81684659	7.42e-06	0.00166625	Kulundin	DCMS	0
7	81983960	82090881	106922	19	No	81999381	2.92e-05	0.00468667	Kulundin	DCMS	3	DNAL1 PNMA1 ELMSAN1
7	82248694	82293458	44765	15	No	82276895	1.96e-05	0.00389361	Karakul	DCMS	3	ENTPD5 COQ6 FAM161B
7	86273390	86343897	70508	18	No	86328872	7.39e-05	0.00970108	Lezgin	DCMS	0
7	86785525	86821883	36359	9	No	86803890	9.57e-06	0.00248833	Tuva	DCMS	1	NRXN3
7	89182510	89263176	80667	22	No	89201097	1.44e-05	0.00300176	Lezgin	DCMS	1	CEP128
7	89240203	89814143	573941	121	Yes	89568946	8.47e-08	2.26e-05	GROUP1	hapFLK	4	STON2 GTF2A1 SEL1L TSHR
7	89345811	89547008	201198	46	Yes	89431097	2.88e-11	9.23e-08	Lezgin	DCMS	2	GTF2A1 TSHR
7	89385476	89476907	91432	22	Yes	89418549	2.67e-05	0.00484599	Karakul	DCMS	1	TSHR
7	89558283	89606674	48392	11	Yes	89568946	5.23e-05	0.00823803	Tuva	DCMS	1	STON2
7	98700991	98831327	130337	38	No	98738440	5.37e-08	3.16e-05	Kulundin	DCMS	2	PSMC1 NRDE2
7	98804259	98831327	27069	10	No	98807434	6.32e-05	0.00958389	Krasnoyarsk	DCMS	0
7	99950021	99997856	47836	19	Yes	99995335	5.3e-07	0.000326009	Tuva	DCMS	1	TRIM69
8	3420061	3659318	239258	51	No	3580032	2.51e-06	0.000867276	Krasnoyarsk	DCMS	0
8	3504331	3688173	183843	43	No	3647795	5.86e-08	4.23e-05	Volgograd	DCMS	0
8	3551668	3659318	107651	25	No	3577920	6.62e-06	0.00181442	Karakul	DCMS	0
8	7900817	8130682	229866	40	Yes	8023503	3e-07	0.000195655	Salsk	DCMS	0
8	7970581	8065972	95392	15	No	7992916	9.35e-07	0.000339854	Kulundin	DCMS	0
8	8007724	8262831	255108	48	Yes	8216057	3.95e-10	1.06e-06	Volgograd	DCMS	0
8	8160756	8262831	102076	19	Yes	8216057	9.17e-06	0.00195114	Kulundin	DCMS	0
8	8704698	8935946	231249	47	No	8764975	4.44e-05	0.00582655	All	hapFLK	0
8	8721889	8782703	60815	16	No	8748357	4.53e-06	0.00128698	Altai Mountain	DCMS	0
8	8721889	8851237	129349	29	No	8763881	1.02e-07	6.82e-05	Groznensk	DCMS	0
8	8735644	8774449	38806	10	No	8753230	5.66e-05	0.00853929	Baikal	DCMS	0
8	12301179	12330556	29378	10	No	12310276	8.15e-06	0.00350169	Romanov	DCMS	1	TRMT11
8	12301179	12349890	48712	16	No	12324209	1.29e-05	0.00306305	Tuva	DCMS	1	TRMT11
8	12320956	12373714	52759	15	No	12345348	3.82e-06	0.00133507	Buubei	DCMS	1	TRMT11
8	12417772	12485872	68101	19	No	12485525	1.38e-07	0.000185192	Romanov	DCMS	1	NCOA7
8	16457905	16575447	117543	25	Yes	16470820	5.81e-05	0.00801639	Volgograd	DCMS	0
8	23676164	23826978	150815	29	No	23766235	3.02e-08	2.63e-05	Groznensk	DCMS	0
8	23676164	23913069	236906	45	No	23720065	6.7e-06	0.00155621	Kulundin	DCMS	0
8	23709512	23809952	100441	20	No	23766235	5.61e-05	0.0084778	Baikal	DCMS	0
8	23766235	23874226	107992	23	No	23834033	3.68e-06	0.00131753	Salsk	DCMS	0
8	24020368	24104278	83911	22	No	24049858	2.2e-05	0.0045938	Edilbai	DCMS	0
8	24066965	24087842	20878	7	No	24075208	2.9e-05	0.00541613	Tuva	DCMS	0
8	25787069	25859328	72260	17	No	25801980	4.26e-06	0.00144245	Buubei	DCMS	1	FYN
8	26148109	26205508	57400	19	No	26178502	3.39e-07	0.0001711	Altai Mountain	DCMS	1	REV3L
8	27999782	28162442	162661	38	No	28025413	1.21e-06	0.000456037	Altai Mountain	DCMS	1	CEP57L1
8	28110065	28162625	52561	8	No	28162442	7.82e-05	0.00977882	Kulundin	DCMS	1	CEP57L1
8	28114444	28308077	193634	36	No	28255160	1.53e-06	0.00068897	Tuva	DCMS	3	SESN1 ARMC2 CEP57L1
8	28222195	28308077	85883	18	No	28289668	5.05e-05	0.00779448	Altai Mountain	DCMS	2	ARMC2 SESN1
8	29034745	29135417	100673	20	No	29068581	1.34e-05	0.00315359	Buubei	DCMS	1	NR2E1
8	29698145	29791876	93732	12	Yes	29725434	1.69e-05	0.00345563	Karachaev	DCMS	1	PDSS2
8	30200664	30247663	47000	12	Yes	30236244	4.86e-05	0.00812755	Edilbai	DCMS	0
8	30947175	31023926	76752	18	Yes	30997913	3.45e-05	0.00591148	Baikal	DCMS	1	PRDM1
8	30997913	31082323	84411	19	Yes	31023926	5.65e-05	0.00829406	Karakul	DCMS	1	PRDM1
8	31588763	32432244	843482	160	Yes	32136788	1.53e-09	2.62e-06	Volgograd	DCMS	4	LIN28B POPDC3 HACE1 PREP
8	31597811	31881545	283735	56	Yes	31642940	3.51e-06	0.000931967	Kulundin	DCMS	1	PREP
8	31609799	32286218	676420	124	Yes	32082972	1.95e-10	3.77e-07	Baikal	DCMS	4	LIN28B POPDC3 HACE1 PREP
8	31754524	32442434	687911	124	Yes	32193790	1.52e-11	7.59e-08	Salsk	DCMS	4	LIN28B HACE1 POPDC3 PREP
8	31764025	31789149	25125	5	Yes	31785088	5.69e-05	0.00888264	Krasnoyarsk	DCMS	1	PREP
8	31801657	31921411	119755	16	Yes	31902498	6.37e-05	0.00963731	Krasnoyarsk	DCMS	0
8	31850611	32442434	591824	110	Yes	32013107	2.08e-13	1.01e-09	Groznensk	DCMS	3	POPDC3 LIN28B HACE1
8	31924360	32282487	358128	66	Yes	32136788	1.19e-13	1.2e-09	Kulundin	DCMS	3	LIN28B POPDC3 HACE1
8	32125439	32219127	93689	20	Yes	32165666	5.6e-07	0.000251302	Altai Mountain	DCMS	1	LIN28B
8	32526793	32644986	118194	29	Yes	32597356	5.07e-05	0.00722269	Volgograd	DCMS	0
8	36558669	36680826	122158	24	No	36605531	7.9e-06	0.0022	Buubei	DCMS	1	SIM1
8	36568264	36697682	129419	27	No	36665583	1.78e-05	0.00393267	Edilbai	DCMS	1	SIM1
8	38028250	38165441	137192	32	No	38099545	6.5e-06	0.00164587	Lezgin	DCMS	0
8	40024134	40050544	26411	6	No	40042360	7.64e-06	0.0017466	Volgograd	DCMS	0
8	40178300	40216714	38415	9	Yes	40192015	2.6e-05	0.00557324	Salsk	DCMS	0
8	40238463	40386158	147696	30	Yes	40303490	8.38e-06	0.00246786	Salsk	DCMS	2	FHL5 UFL1
8	47497425	47514370	16946	17	No	47510513	7.03e-06	0.00200855	Groznensk	DCMS	1	CASP8AP2
8	47572937	47596948	24012	9	No	47577458	2.57e-05	0.00425788	Kulundin	DCMS	1	MDN1
8	50945849	51022088	76240	12	No	50979729	2.21e-05	0.00390871	Volgograd	DCMS	2	SYNCRIP SNX14
8	51079798	51292151	212354	40	No	51110429	1.39e-07	8.87e-05	Edilbai	DCMS	1	NT5E
8	51226413	51293163	66751	12	No	51245720	5.8e-05	0.00800862	Volgograd	DCMS	0
8	51903602	52228940	325339	66	No	52036370	2.82e-06	0.00050934	GROUP1	hapFLK	0
8	51904686	52047484	142799	30	No	51933196	2.02e-06	0.000828366	Tuva	DCMS	0
8	51922799	52024022	101224	20	No	51999919	3.77e-06	0.00132397	Buubei	DCMS	0
8	51922948	52083666	160719	34	No	52044257	5.04e-07	0.000224125	Lezgin	DCMS	0
8	52991726	53079204	87479	24	No	53054478	1.85e-06	0.00120419	Romanov	DCMS	1	THEMIS
8	54911868	55037311	125444	26	No	54964022	1.29e-06	0.00046364	Karachaev	DCMS	1	ARHGAP18
8	55068746	55166771	98026	22	No	55155800	6.71e-06	0.00210724	Salsk	DCMS	1	ARHGAP18
8	57996793	58143986	147194	35	No	58033131	7.36e-08	8.46e-05	Buubei	DCMS	1	SLC18B1
8	61409741	61467675	57935	11	No	61433673	5.28e-06	0.00242499	Russian Longhaired	DCMS	1	MAP7
8	61520953	61583405	62453	18	No	61551451	9.17e-07	0.00044967	Salsk	DCMS	0
8	62625345	62659848	34504	9	No	62633669	4.97e-05	0.00770948	Altai Mountain	DCMS	0
8	62633669	62787621	153953	31	No	62728209	5.09e-10	7.09e-07	Karachaev	DCMS	1	TNFAIP3
8	62643227	62848003	204777	41	No	62712378	6.78e-08	5.03e-05	Edilbai	DCMS	1	TNFAIP3
8	62690324	62848003	157680	31	No	62748616	2.44e-08	2.16e-05	Lezgin	DCMS	1	TNFAIP3
8	62707799	62815564	107766	20	No	62735336	3.25e-06	0.00111679	Karakul	DCMS	1	TNFAIP3
8	62712378	63179366	466989	101	No	62889117	1.08e-19	8.78e-15	Altai Mountain	DCMS	0
8	62744971	62821947	76977	15	No	62805514	8.47e-07	0.000459662	Tuva	DCMS	1	TNFAIP3
8	62836601	63037657	201057	43	No	62909832	2.24e-08	2.51e-05	Salsk	DCMS	1	PERP
8	62867553	63107262	239710	55	No	62934023	4.57e-06	0.00220191	Russian Longhaired	DCMS	2	PERP ARFGEF3
8	62867895	63048786	180892	38	No	62909832	1.14e-05	0.00235957	Volgograd	DCMS	1	PERP
8	62897254	63028584	131331	27	No	62909832	3.97e-06	0.00122208	Krasnoyarsk	DCMS	1	PERP
8	62973778	63037657	63880	13	No	63001543	5.15e-05	0.0079499	Baikal	DCMS	1	ARFGEF3
8	63058226	63096327	38102	11	No	63086928	2.78e-05	0.00463098	Volgograd	DCMS	0
8	66622499	66793913	171415	39	Yes	66706992	1.34e-06	0.000623858	Buubei	DCMS	1	ADGRG6
8	66691846	66720800	28955	7	Yes	66706992	5.21e-06	0.00140237	Lezgin	DCMS	1	ADGRG6
8	70825595	70886154	60560	13	No	70853997	7.61e-06	0.00214609	Buubei	DCMS	1	ADGB
8	72702455	72832341	129887	30	No	72730365	3.14e-07	0.000154065	Karachaev	DCMS	1	SASH1
8	72712153	72745909	33757	12	No	72730308	1.18e-05	0.00287383	Edilbai	DCMS	1	SASH1*
8	73752214	73803313	51100	16	No	73766055	4.37e-05	0.00726608	Buubei	DCMS	2	NUP43 PCMT1
8	75095964	75132154	36191	16	No	75114876	3.35e-06	0.00121674	Buubei	DCMS	2	ARMT1 RMND1
8	75208766	75290467	81702	26	No	75234574	9.44e-08	5.18e-05	Kulundin	DCMS	0
8	75213632	75257477	43846	15	No	75228922	1.32e-06	0.000549691	Krasnoyarsk	DCMS	1	CCDC170
8	75213632	75271330	57699	18	No	75231717	1.38e-06	0.000497013	Baikal	DCMS	1	CCDC170
8	75228843	75257477	28635	12	No	75252322	4.81e-05	0.00879522	Salsk	DCMS	1	CCDC170
8	76657124	76779841	122718	24	No	76686788	1.03e-06	0.000766717	Russian Longhaired	DCMS	0
8	81629838	81663334	33497	12	Yes	81635386	1.83e-05	0.00398354	Buubei	DCMS	1	TMEM181*
8	85285782	85345478	59697	13	No	85313087	2.4e-05	0.00476833	Buubei	DCMS	0
8	85553154	85591940	38787	10	No	85553154	2.93e-05	0.00787281	Romanov	DCMS	1	QKI
8	87336723	88136350	799628	179	Yes	87884127	0	0	GROUP1	hapFLK	3	T RPS6KA2 PDE10A
8	87522723	88000831	478109	111	Yes	87884021	0	0	All	hapFLK	1	T
8	87628400	87963728	335329	88	Yes	87754459	6.82e-19	2.19e-14	Edilbai	DCMS	0
8	87638761	87988078	349318	92	Yes	87824704	1.67e-13	4.73e-09	Buubei	DCMS	0
8	87722473	87822823	100351	28	Yes	87754459	4.46e-08	4.91e-05	Tuva	DCMS	1	T
8	87735521	87821855	86335	24	Yes	87754459	1.68e-06	0.000691043	Karakul	DCMS	1	T
8	87751458	87781727	30270	9	Yes	87761218	1.82e-05	0.00364992	Karachaev	DCMS	0
8	87824042	88101013	276972	61	Yes	87884127	1.65e-08	1.57e-05	Volgograd	DCMS	1	RPS6KA2
8	88081539	88126673	45135	22	No	88101013	4.4e-06	0.00131575	Krasnoyarsk	DCMS	1	RPS6KA2
8	88105777	88132262	26486	13	No	88126673	1.97e-05	0.00384474	Baikal	DCMS	1	RPS6KA2
8	88116725	88132262	15538	7	No	88126673	3.52e-05	0.00537633	Kulundin	DCMS	1	RPS6KA2
8	89137610	89242666	105057	30	No	89180336	2.44e-07	0.000182583	Buubei	DCMS	1	DACT2
8	89156227	89199942	43716	11	No	89180336	4.37e-05	0.00723868	Tuva	DCMS	0
8	89496232	89543022	46791	11	No	89524889	4.29e-05	0.0071432	Tuva	DCMS	0
8	89867660	89975721	108062	28	No	89907877	5.43e-08	4.13e-05	Groznensk	DCMS	0
8	89885670	89920973	35304	14	No	89907877	2.05e-06	0.00083092	Salsk	DCMS	0
8	90047257	90225777	178521	44	Yes	90077100	1.34e-06	0.000539568	Groznensk	DCMS	5	C6orf120 PHF10 WDR27 TCTE3 ERMARD
8	90150725	90190726	40002	8	Yes	90172956	3.29e-05	0.00868105	Russian Longhaired	DCMS	1	ERMARD
8	90348773	90461395	112623	16	No	90376678	6.48e-05	0.00985681	Edilbai	DCMS	0
8	90365157	90632304	267148	47	No	90409160	1.88e-08	2.96e-05	Buubei	DCMS	3	DLL1 FAM120B PSMB1
8	90365157	90632304	267148	47	No	90588440	2.97e-06	0.00104734	Karakul	DCMS	3	FAM120B PSMB1 DLL1
8	90588440	90632304	43865	8	No	90606191	4.94e-05	0.00820503	Edilbai	DCMS	0
9	1220320	1258106	37787	11	No	1243968	2.95e-05	0.00527285	Karachaev	DCMS	0
9	4485541	4534529	48989	11	Yes	4519688	9.91e-06	0.00260915	Groznensk	DCMS	0
9	13361719	13408221	46503	10	No	13386470	3.67e-05	0.00651188	Krasnoyarsk	DCMS	3	LRRC14 RECQL4 MFSD3
9	17152671	17179328	26658	13	No	17165609	8.28e-07	0.000423944	Karakul	DCMS	1	COL22A1
9	17152671	17179788	27118	14	No	17165609	1.28e-06	0.000460592	Karachaev	DCMS	1	COL22A1
9	18218948	18257169	38222	11	No	18235574	1.59e-06	0.000627685	Krasnoyarsk	DCMS	0
9	19414441	19500465	86025	24	No	19438040	1e-05	0.00256078	Tuva	DCMS	1	KHDRBS3
9	19516995	19584942	67948	18	No	19528519	6.65e-05	0.00899652	Lezgin	DCMS	0
9	20001137	20081862	80726	19	No	20013812	9.11e-06	0.00212968	Baikal	DCMS	0
9	21442177	21545984	103808	24	No	21529231	9.25e-07	0.000487002	Tuva	DCMS	2	TMEM71 PHF20L1
9	23315059	23400811	85753	21	No	23340742	8.48e-07	0.000319244	Volgograd	DCMS	0
9	25785906	25881702	95797	25	No	25842305	2.2e-09	3.48e-06	Lezgin	DCMS	0
9	25806398	25881702	75305	22	No	25846782	9.81e-11	1.84e-07	Edilbai	DCMS	0
9	25807063	25897434	90372	23	No	25844382	4.72e-10	6.67e-07	Karachaev	DCMS	0
9	25807750	25881702	73953	20	No	25844382	1.57e-08	2.58e-05	Buubei	DCMS	0
9	25827205	25863636	36432	13	No	25844382	3.02e-06	0.00105686	Karakul	DCMS	0
9	28453929	28580255	126327	27	Yes	28534898	4.07e-06	0.00118037	Karachaev	DCMS	2	TMEM65 RNF139
9	28480913	28485557	4645	4	Yes	28483462	3.33e-05	0.00572754	Altai Mountain	DCMS	1	RNF139
9	29625355	29645534	20180	9	Yes	29645334	5.34e-05	0.00808675	Altai Mountain	DCMS	1	ZHX2
9	29637828	29771408	133581	27	Yes	29682687	3.05e-08	2.77e-05	Krasnoyarsk	DCMS	1	ZHX2
9	29966240	30086476	120237	29	Yes	29994998	4.67e-06	0.00159279	Salsk	DCMS	0
9	30975193	31001952	26760	8	Yes	31000681	5.03e-05	0.0077805	Altai Mountain	DCMS	0
9	31948151	32017511	69361	19	No	31971697	6.28e-06	0.00189221	Buubei	DCMS	2	CEBPD SPIDR
9	31965329	32025839	60511	20	No	32018019	2.05e-05	0.00388472	Lezgin	DCMS	2	CEBPD SPIDR
9	32338015	32410360	72346	29	No	32350014	8.21e-08	8.13e-05	Tuva	DCMS	2	PRKDC MCM4
9	32346186	32376766	30581	12	No	32350014	6.42e-05	0.00860137	Volgograd	DCMS	1	PRKDC
9	32348283	32393021	44739	19	No	32376766	1.22e-05	0.00277899	Altai Mountain	DCMS	1	PRKDC
9	34911215	34941320	30106	10	Yes	34930652	2.37e-05	0.00450568	Altai Mountain	DCMS	0
9	35239515	35338640	99126	23	Yes	35276792	5.85e-05	0.00896399	Buubei	DCMS	0
9	35891265	35955036	63772	15	Yes	35915411	1.47e-06	0.000629683	Karakul	DCMS	1	TGS1
9	37793856	38016147	222292	38	Yes	37931590	1.87e-13	4.9e-09	Buubei	DCMS	1	TOX
9	37857336	38016147	158812	28	Yes	37921799	5.3e-09	6.77e-06	Volgograd	DCMS	0
9	37876274	37946661	70388	13	Yes	37937156	6.94e-06	0.00199225	Groznensk	DCMS	1	TOX
9	37887578	38085894	198317	37	Yes	38010076	9.31e-07	0.000370261	Lezgin	DCMS	1	TOX
9	37889003	37956217	67215	13	Yes	37937156	6.87e-06	0.00178876	Altai Mountain	DCMS	1	TOX
9	37889003	37955997	66995	12	Yes	37937156	8.4e-06	0.00214582	Krasnoyarsk	DCMS	1	TOX
9	37889003	37955997	66995	12	Yes	37937156	9.34e-06	0.00217087	Baikal	DCMS	1	TOX
9	37897951	37955997	58047	11	Yes	37937156	1.66e-05	0.00308	Kulundin	DCMS	1	TOX
9	38058052	38085894	27843	6	Yes	38083757	3.85e-05	0.00629975	Karakul	DCMS	1	TOX
9	38988213	39035838	47626	16	Yes	39001414	3.09e-08	2.55e-05	Altai Mountain	DCMS	1	RAB2A
9	38988747	39016334	27588	8	Yes	39006934	6.06e-05	0.00919825	Buubei	DCMS	1	RAB2A*
9	40867391	40941245	73855	20	Yes	40939594	7.61e-06	0.00197844	Krasnoyarsk	DCMS	2	TTPA GGH
9	40868140	40997187	129048	30	Yes	40876301	1.31e-05	0.00462366	Romanov	DCMS	3	GGH TTPA YTHDF3
9	43646680	43673032	26353	5	Yes	43673032	5.23e-05	0.00815264	Karachaev	DCMS	1	MYBL1
9	50271669	50552270	280602	63	No	50458022	3.27e-08	3.41e-05	Salsk	DCMS	2	GDAP1 JPH1
9	51961032	52068437	107406	19	No	52010943	5.92e-06	0.00263567	Russian Longhaired	DCMS	0
9	52726716	52780219	53504	14	No	52749164	2.58e-05	0.00476388	Baikal	DCMS	1	ZFHX4
9	52953323	53165749	212427	46	No	53092713	2.63e-12	1.85e-08	Lezgin	DCMS	1	PEX2
9	52957676	53120581	162906	36	No	53092713	1.49e-07	8.23e-05	Karachaev	DCMS	1	PEX2
9	53055485	53120581	65097	19	No	53099776	1.52e-07	9.51e-05	Edilbai	DCMS	0
9	53075775	53099776	24002	7	No	53092713	7.15e-05	0.00974086	Karakul	DCMS	0
9	55593964	55640683	46720	11	No	55622062	3.27e-05	0.00599037	Krasnoyarsk	DCMS	0
9	56713113	56731033	17921	5	No	56719342	2.45e-05	0.00460944	Altai Mountain	DCMS	1	ZNF704
9	61846667	62052914	206248	49	No	61943215	4.98e-09	1.19e-05	Buubei	DCMS	0
9	61878895	62010818	131924	33	No	61943215	1.05e-08	1.54e-05	Tuva	DCMS	0
9	63484741	63659397	174657	31	No	63575203	1.04e-05	0.00288218	Salsk	DCMS	1	CSMD3
9	63535918	63749827	213910	39	No	63620195	1.79e-06	0.000574012	Volgograd	DCMS	1	CSMD3
9	63796873	64048204	251332	52	No	64023861	2.1e-07	0.00025095	Romanov	DCMS	1	CSMD3
9	66123858	66188633	64776	16	No	66155831	1.89e-05	0.00587333	Romanov	DCMS	0
9	67576637	67635686	59050	27	No	67627981	2.57e-05	0.00472967	Karachaev	DCMS	1	PKHD1L1
9	68496016	68631644	135629	26	Yes	68546601	2.72e-05	0.00749556	Romanov	DCMS	0
9	68500862	68631644	130783	25	Yes	68576880	7.75e-06	0.00193067	Karachaev	DCMS	1	EMC2
9	69367471	69454117	86647	19	No	69409252	1.04e-07	5.63e-05	Kulundin	DCMS	0
9	71177452	72107840	930389	193	Yes	71650770	1.22e-07	5.55e-05	GROUP2	hapFLK	1	ZFPM2
9	71227183	71432881	205699	49	No	71339065	1.88e-07	0.000122699	Krasnoyarsk	DCMS	0
9	71452631	71579665	127035	37	No	71539813	1.2e-05	0.00280879	Krasnoyarsk	DCMS	1	ZFPM2
9	71670409	71820969	150561	36	No	71767928	6.05e-07	0.000298236	Krasnoyarsk	DCMS	0
9	74008821	74048191	39371	8	Yes	74045609	4.55e-05	0.00846608	Salsk	DCMS	0
9	77071756	77174949	103194	16	Yes	77115836	5.31e-06	0.00154642	Karakul	DCMS	1	VPS13B
9	77090339	77125580	35242	7	Yes	77090339	3.03e-05	0.0062465	Salsk	DCMS	1	VPS13B
9	77238302	77866279	627978	71	Yes	77486004	3.75e-06	0.000648121	GROUP1	hapFLK	2	VPS13B ARPC1A
9	77246473	77911508	665036	81	Yes	77704462	6.72e-11	1.34e-07	Edilbai	DCMS	2	ARPC1A VPS13B
9	77865864	77940494	74631	17	Yes	77895152	4.09e-08	3.32e-05	Groznensk	DCMS	1	OSR2
9	77890463	77909599	19137	4	Yes	77890463	1.76e-05	0.0041667	Salsk	DCMS	0
9	81858296	81899874	41579	13	No	81883285	4.66e-05	0.00749035	Karachaev	DCMS	1	NDUFAF6
9	82350230	82393342	43113	13	No	82381549	1.79e-05	0.00379109	Krasnoyarsk	DCMS	1	VIRMA*
9	85861610	85908602	46993	8	No	85899081	6.3e-05	0.00943266	Buubei	DCMS	1	LRRC69
9	86368912	86413572	44661	13	No	86379080	1.16e-05	0.00234855	Kulundin	DCMS	2	NBN OSGIN2
9	90240206	90363585	123380	34	No	90337406	8.74e-07	0.000434476	Salsk	DCMS	1	RALYL
9	93377805	93435945	58141	18	No	93401770	5.78e-05	0.00856812	Altai Mountain	DCMS	3	IMPA1 ZFAND1 SLC10A5
9	93481295	93635191	153897	33	Yes	93612946	6.79e-06	0.00157082	Kulundin	DCMS	2	ENPP2 SLC10A5
9	93521057	93620334	99278	20	Yes	93602890	6.48e-06	0.00170939	Altai Mountain	DCMS	1	ENPP2
9	93528214	93667472	139259	29	Yes	93602890	8.35e-08	6.47e-05	Krasnoyarsk	DCMS	2	ENPP2 SLC10A5
9	93544798	93632605	87808	18	Yes	93596607	3.34e-05	0.00576529	Baikal	DCMS	2	ENPP2 SLC10A5
9	93595154	93615297	20144	5	Yes	93602890	4.22e-06	0.0020824	Russian Longhaired	DCMS	1	ENPP2
9	93693116	93724850	31735	7	Yes	93724850	7.45e-05	0.00954865	Volgograd	DCMS	1	TAF2
10	2634160	2686587	52428	15	No	2653495	6.48e-06	0.00191661	Tuva	DCMS	1	DIAPH3
10	4512083	4596374	84292	17	No	4562386	1.83e-05	0.00402384	Edilbai	DCMS	0
10	5677714	5692726	15013	6	No	5686705	2.69e-05	0.00490897	Altai Mountain	DCMS	0
10	6950411	7149449	199039	34	Yes	7089365	1.74e-06	0.00070927	Karakul	DCMS	0
10	7016528	7041085	24558	4	Yes	7041085	6.98e-05	0.00982423	Baikal	DCMS	0
10	7198245	7405647	207403	35	Yes	7290758	6.98e-06	0.00160292	Kulundin	DCMS	0
10	7208458	7605786	397329	70	Yes	7454158	4.84e-08	6.44e-05	Buubei	DCMS	0
10	7272724	7372349	99626	19	Yes	7333290	5.74e-06	0.0025763	Russian Longhaired	DCMS	0
10	7372349	7551260	178912	35	Yes	7453489	7.38e-07	0.000413638	Tuva	DCMS	0
10	7405647	7562358	156712	30	Yes	7453489	6.55e-07	0.000300768	Edilbai	DCMS	0
10	7430510	7489025	58516	11	Yes	7453489	5.79e-06	0.00165317	Karakul	DCMS	0
10	7605786	7666310	60525	8	Yes	7649160	4.4e-05	0.00717756	Karachaev	DCMS	0
10	7786490	7848089	61600	10	No	7830099	1.52e-05	0.00348083	Edilbai	DCMS	0
10	8138215	8296681	158467	21	Yes	8281668	3.06e-05	0.00534079	Karakul	DCMS	0
10	8138215	8321016	182802	26	Yes	8184697	1.16e-06	0.000409214	Volgograd	DCMS	0
10	8222928	8316054	93127	12	Yes	8238879	6.46e-05	0.00957315	Buubei	DCMS	0
10	12806636	12825874	19239	14	No	12806697	3.39e-05	0.00582197	Baikal	DCMS	1	AKAP11
10	16470476	16538378	67903	18	Yes	16511587	3.63e-05	0.00659161	Edilbai	DCMS	2	CPB2 ZC3H13
10	16519263	16538378	19116	8	Yes	16528971	2.87e-05	0.00494203	Lezgin	DCMS	1	CPB2
10	18951391	19138450	187060	40	Yes	19076126	1.09e-12	1.34e-08	Volgograd	DCMS	1	FNDC3A
10	18996973	19132897	135925	31	Yes	19096234	6.06e-09	6.15e-06	Altai Mountain	DCMS	1	FNDC3A
10	19007786	19080326	72541	14	Yes	19027271	1.42e-05	0.00494726	Russian Longhaired	DCMS	1	FNDC3A
10	19076126	19145043	68918	19	Yes	19111298	6.15e-08	4.55e-05	Groznensk	DCMS	1	FNDC3A
10	19094043	19174872	80830	23	Yes	19145043	4.09e-06	0.00117012	Lezgin	DCMS	2	MLNR FNDC3A
10	19096532	19191096	94565	24	Yes	19145043	3.1e-06	0.000955012	Karachaev	DCMS	2	MLNR FNDC3A
10	19266174	19327258	61085	11	Yes	19291121	4.64e-06	0.00153651	Buubei	DCMS	1	CAB39L
10	22582240	22583863	1624	2	No	22583863	6.47e-05	0.0095828	Tuva	DCMS	0
10	22735720	22781156	45437	15	No	22768181	1.31e-05	0.00310144	Edilbai	DCMS	0
10	23603124	24422139	819016	183	Yes	24109955	4.37e-07	9.64e-05	All	hapFLK	3	UFM1 TRPC4 FREM2
10	23767196	24438300	671105	141	Yes	24130508	2.02e-06	0.000617495	GROUP2	hapFLK	2	UFM1 TRPC4
10	23899270	24313391	414122	83	Yes	24024322	7e-05	0.00735069	GROUP1	hapFLK	1	UFM1
10	24604278	24628769	24492	7	Yes	24619868	3.07e-05	0.00485901	Kulundin	DCMS	0
10	24849629	24867011	17383	4	Yes	24858309	7.61e-05	0.00957453	Kulundin	DCMS	0
10	25158372	30132501	4974130	1087	Yes	29517383	0	0	All	hapFLK	18	RXFP2 FRY B3GLCT HSPH1 ZAR1L BRCA2 N4BP2L1 N4BP2L2 PDS5B KL STARD13 RFC3 NBEA MAB21L1 DCLK1 SOHLH2 SPART CCNA1
10	25189862	28015366	2825505	554	Yes	26784033	1.91e-10	1.42e-07	GROUP2	hapFLK	7	NBEA MAB21L1 RFC3 DCLK1 SOHLH2 SPART CCNA1
10	26145770	26165519	19750	6	Yes	26154685	5.2e-06	0.00128027	Kulundin	DCMS	1	NBEA
10	26145770	26165519	19750	6	Yes	26165519	6.89e-05	0.00974317	Baikal	DCMS	1	NBEA
10	26165519	26928649	763131	104	Yes	26815918	2.3e-06	0.000427859	GROUP1	hapFLK	1	NBEA
10	26182777	27154118	971342	164	Yes	27002350	1.53e-07	0.0002008	Romanov	DCMS	0
10	26301794	26564253	262460	31	Yes	26384635	1.84e-07	0.000110212	Edilbai	DCMS	1	NBEA
10	26329583	26413907	84325	14	Yes	26384635	2.69e-07	0.000152487	Groznensk	DCMS	1	NBEA
10	26552174	26664724	112551	17	Yes	26601787	4.97e-06	0.00122985	Kulundin	DCMS	1	NBEA*
10	26657195	26832069	174875	34	Yes	26694398	3.06e-06	0.00101756	Edilbai	DCMS	0
10	27012334	27152031	139698	38	Yes	27120353	6.22e-06	0.00147206	Kulundin	DCMS	0
10	27034127	27054806	20680	7	Yes	27050253	6.57e-05	0.00967696	Tuva	DCMS	0
10	27313067	27362444	49378	11	Yes	27333993	2.59e-05	0.00427556	Kulundin	DCMS	0
10	27994797	28122923	128127	31	Yes	28089958	1.58e-05	0.00296878	Kulundin	DCMS	0
10	28033382	30097392	2064011	473	Yes	29511008	0	0	GROUP2	hapFLK	11	RXFP2 FRY B3GLCT HSPH1 ZAR1L BRCA2 N4BP2L1 N4BP2L2 PDS5B KL STARD13
10	28114318	28189289	74972	18	Yes	28155865	9.92e-06	0.00390709	Romanov	DCMS	0
10	28160769	30004053	1843285	433	Yes	29501426	0	0	GROUP1	hapFLK	10	RXFP2 FRY B3GLCT ZAR1L BRCA2 N4BP2L1 N4BP2L2 PDS5B KL STARD13
10	28479789	29030595	550807	143	Yes	28853272	9.78e-12	3.32e-08	Kulundin	DCMS	6	N4BP2L1 BRCA2 N4BP2L2 ZAR1L PDS5B FRY
10	28653747	28905831	252085	59	Yes	28852183	4.94e-07	0.0004473	Romanov	DCMS	3	N4BP2L1 N4BP2L2 BRCA2
10	28905889	28906675	787	5	Yes	28906148	6.48e-05	0.0095915	Tuva	DCMS	1	BRCA2
10	28907929	29182229	274301	76	Yes	29094064	8.99e-06	0.00368504	Romanov	DCMS	2	FRY ZAR1L
10	29219190	29249983	30794	8	Yes	29232656	3.59e-05	0.00546702	Kulundin	DCMS	0
10	29320784	29627617	306834	67	Yes	29455959	1.03e-10	1.23e-06	Romanov	DCMS	1	RXFP2
10	29360112	29640536	280425	59	Yes	29455959	4.52e-10	2.56e-06	Russian Longhaired	DCMS	1	RXFP2
10	29389161	29752968	363808	72	Yes	29467296	3.69e-16	3.78e-12	Edilbai	DCMS	1	RXFP2
10	29436435	29485022	48588	14	Yes	29455959	1.31e-06	0.000484163	Altai Mountain	DCMS	1	RXFP2
10	29467296	29550258	82963	18	Yes	29501426	7.55e-06	0.00210812	Groznensk	DCMS	1	RXFP2
10	29469163	29627617	158455	28	Yes	29520173	1.33e-08	1.14e-05	Karachaev	DCMS	1	RXFP2
10	29677574	29812527	134954	29	Yes	29729275	1.63e-05	0.00335285	Karachaev	DCMS	0
10	29713857	29752968	39112	9	Yes	29752531	1.89e-05	0.00423921	Groznensk	DCMS	0
10	29717245	29758271	41027	9	Yes	29752531	2.54e-05	0.00721836	Russian Longhaired	DCMS	0
10	30055101	30097392	42292	16	Yes	30073036	3.25e-05	0.00565432	Baikal	DCMS	1	HSPH1*
10	30061823	30102652	40830	16	Yes	30094217	3.84e-05	0.00589824	Volgograd	DCMS	0
10	30490110	30502957	12848	4	Yes	30502855	3.91e-05	0.00946327	Romanov	DCMS	0
10	30631038	30742800	111763	32	Yes	30643970	5.11e-07	0.000295433	Karakul	DCMS	0
10	30852599	31006013	153415	45	Yes	30930742	2.21e-05	0.00319652	All	hapFLK	0
10	30949342	31028680	79339	22	Yes	30993691	2.56e-05	0.00472395	Karachaev	DCMS	0
10	31360044	31708753	348710	95	Yes	31601715	3.23e-05	0.00440172	All	hapFLK	1	MTUS2
10	31591826	31627066	35241	8	Yes	31613681	8.47e-06	0.00202145	Lezgin	DCMS	1	MTUS2
10	31591960	31628099	36140	8	Yes	31613681	2.38e-05	0.00448071	Karachaev	DCMS	1	MTUS2
10	31662821	31756753	93933	24	Yes	31708753	6.66e-07	0.000383888	Tuva	DCMS	2	POMP SLC46A3
10	31708753	31738765	30013	8	Yes	31726965	4.33e-05	0.00684426	Karakul	DCMS	0
10	31899631	32067380	167750	24	Yes	31932544	9.39e-08	6.05e-05	Volgograd	DCMS	2	FLT1 PAN3
10	31903709	32132224	228516	35	Yes	31999498	1e-07	6.8e-05	Altai Mountain	DCMS	2	FLT1 PAN3
10	31906776	31936455	29680	6	Yes	31936455	6.59e-05	0.00997279	Edilbai	DCMS	1	FLT1
10	31956695	32068572	111878	15	Yes	31992230	2.21e-05	0.00461228	Edilbai	DCMS	1	PAN3
10	31982845	32132224	149380	24	Yes	32075527	6.24e-06	0.00171207	Krasnoyarsk	DCMS	2	PAN3 FLT1
10	32523223	32604096	80874	13	Yes	32575699	1.14e-05	0.00231423	Kulundin	DCMS	1	POLR1D
10	32631829	32632244	416	3	Yes	32631829	5.98e-05	0.00937899	Edilbai	DCMS	1	LNX2
10	33975496	34039744	64249	18	Yes	33990088	3.98e-05	0.00604983	Volgograd	DCMS	1	ATP8A2
10	33990088	34079745	89658	25	Yes	34027846	4.52e-08	2.74e-05	Kulundin	DCMS	0
10	34011304	34034194	22891	6	Yes	34027846	5.49e-05	0.00918582	Groznensk	DCMS	0
10	34126243	34198627	72385	19	Yes	34168461	1.69e-05	0.00559676	Russian Longhaired	DCMS	1	MTMR6
10	35665391	35839462	174072	32	Yes	35744011	3.47e-07	0.000182012	Edilbai	DCMS	4	ZDHHC20 MICU2 MRPL57 SKA3
10	35950898	36351403	400506	86	Yes	36235375	2.03e-07	0.000164969	Tuva	DCMS	8	GJB6 GJB2 GJA3 CRYL1 ZMYM2 IFT88 IL17D EEF1AKMT1
10	35990480	36123603	133124	26	Yes	36052869	9.16e-06	0.00372407	Romanov	DCMS	3	IFT88 IL17D EEF1AKMT1
10	36052869	36253528	200660	46	No	36180785	4.71e-08	3.8e-05	Edilbai	DCMS	2	CRYL1 IFT88
10	36163268	36219544	56277	16	No	36219544	3.06e-05	0.00629089	Salsk	DCMS	1	CRYL1
10	36181716	36334967	153252	39	Yes	36230894	4.84e-09	1.16e-05	Buubei	DCMS	3	GJB6 GJB2 GJA3
10	36621854	36678705	56852	19	No	36654389	1.24e-06	0.000563749	Salsk	DCMS	1	PARP4
10	36721436	36912813	191378	39	No	36783971	4.13e-06	0.00131231	Karakul	DCMS	1	RNF17
10	36847908	37089571	241664	44	Yes	36926474	1.65e-10	1.54e-06	Romanov	DCMS	0
10	36954035	37132847	178813	23	Yes	36992223	3.45e-05	0.00591097	Baikal	DCMS	0
10	37076649	37219747	143099	12	Yes	37099876	2.89e-05	0.00577366	Groznensk	DCMS	0
10	37746625	38823539	1076915	127	Yes	38182045	1.61e-07	0.00012236	Karakul	DCMS	0
10	37886671	38033871	147201	14	Yes	37945857	6.39e-05	0.00922723	Altai Mountain	DCMS	0
10	37912777	38358348	445572	47	Yes	38172780	8.18e-07	0.000321874	Baikal	DCMS	0
10	38082021	38215415	133395	15	Yes	38182045	3.29e-05	0.00567433	Altai Mountain	DCMS	0
10	38089234	38305055	215822	25	Yes	38172780	5.76e-05	0.00949242	Groznensk	DCMS	0
10	38603734	38774095	170362	30	No	38692077	1.37e-05	0.00474928	Romanov	DCMS	0
10	39214240	39407797	193558	34	No	39366878	2.88e-07	0.000144719	Karachaev	DCMS	0
10	41384125	41508460	124336	25	Yes	41420084	1.75e-07	8.8e-05	Kulundin	DCMS	0
10	41598328	41790551	192224	31	Yes	41619937	6.18e-06	0.00187526	Buubei	DCMS	0
10	41915864	42088263	172400	30	No	41964564	3.48e-05	0.00620546	Buubei	DCMS	0
10	42253623	42949263	695641	86	Yes	42579602	4.45e-06	0.00229632	Romanov	DCMS	0
10	42578118	42752206	174089	25	Yes	42706632	2.02e-05	0.00391361	Baikal	DCMS	0
10	42625484	42725996	100513	13	Yes	42680296	5.87e-05	0.00963559	Groznensk	DCMS	0
10	43334763	43502680	167918	28	No	43451051	3.75e-12	1.18e-08	Karachaev	DCMS	0
10	43868618	44111802	243185	37	No	43976051	6.9e-06	0.00198406	Groznensk	DCMS	0
10	44120727	44414707	293981	37	No	44215065	1.65e-05	0.00385364	Groznensk	DCMS	0
10	44589070	44760859	171790	31	No	44707222	3.5e-08	2.92e-05	Groznensk	DCMS	1	KLHL1
10	45156037	45313872	157836	23	No	45297233	5.13e-05	0.00823298	Krasnoyarsk	DCMS	0
10	45172269	45312910	140642	20	No	45223170	6.36e-05	0.00835197	Kulundin	DCMS	0
10	46740762	46829419	88658	24	Yes	46807548	2.19e-05	0.00458675	Edilbai	DCMS	1	DACH1
10	50024193	50052036	27844	8	No	50035750	7.2e-05	0.00977624	Karakul	DCMS	0
10	50816562	50840302	23741	7	No	50827878	6.7e-05	0.00870611	Kulundin	DCMS	1	TBC1D4
10	52532182	52602409	70228	16	Yes	52556129	2.08e-06	0.00068675	Baikal	DCMS	2	ACOD1 AC001226.2
10	52550818	52565026	14209	7	Yes	52556383	5.55e-05	0.00751292	Kulundin	DCMS	0
10	53473936	53762819	288884	51	Yes	53580842	5.32e-05	0.00587398	GROUP1	hapFLK	1	EDNRB
10	55236010	55650364	414355	90	Yes	55485560	2.21e-07	5.18e-05	All	hapFLK	1	RPS29
10	55262915	55799200	536286	106	Yes	55475741	1.84e-14	1.41e-11	GROUP1	hapFLK	1	RPS29
10	55453554	55556111	102558	23	Yes	55492416	2.49e-05	0.00462462	Karachaev	DCMS	0
10	64382025	64415903	33879	9	Yes	64404311	2.6e-05	0.00479542	Altai Mountain	DCMS	0
10	70159681	70191041	31361	13	No	70177931	3.18e-05	0.0053004	Lezgin	DCMS	0
10	70320671	70381290	60620	9	No	70360891	2.26e-05	0.00414477	Lezgin	DCMS	0
10	75130840	75166350	35511	8	No	75143892	2.43e-05	0.00457922	Altai Mountain	DCMS	1	DOCK9
10	75181129	75397776	216648	40	No	75305338	7.26e-12	1.96e-08	Groznensk	DCMS	1	DOCK9
10	75243769	75363498	119730	19	No	75305338	1.31e-11	8.79e-08	Karakul	DCMS	1	DOCK9
10	75278905	75373517	94613	16	No	75305338	1.09e-06	0.000411519	Karachaev	DCMS	1	DOCK9
10	75303242	75314642	11401	4	No	75305338	4.93e-05	0.00820123	Edilbai	DCMS	1	DOCK9
10	79676454	79745638	69185	16	No	79713068	1.08e-05	0.002547	Altai Mountain	DCMS	0
10	81596361	81693986	97626	18	Yes	81641596	2.69e-05	0.00514673	Buubei	DCMS	2	EFNB2 ARGLU1
10	82056223	82074803	18581	7	No	82069900	2.74e-05	0.00494006	Karakul	DCMS	0
10	82083004	82134751	51748	10	No	82092479	1.82e-05	0.00367155	Karakul	DCMS	0
10	83693742	83738642	44901	13	No	83729303	2.22e-05	0.00448865	Tuva	DCMS	0
10	83928296	83971583	43288	13	No	83931605	7.91e-07	0.000298883	Kulundin	DCMS	0
10	84636717	84683498	46782	15	No	84672627	9.75e-06	0.00224557	Baikal	DCMS	1	ANKRD10
10	84654824	84683878	29055	10	No	84678999	4.9e-05	0.00785078	Buubei	DCMS	1	ANKRD10
10	85957057	85994670	37614	16	No	85958991	1.22e-05	0.00265703	Baikal	DCMS	1	GRTP1
10	85988526	86035026	46501	19	No	86010839	7.74e-07	0.000322073	Altai Mountain	DCMS	2	DCUN1D2 TMCO3
11	568406	650320	81915	15	No	627714	1.37e-05	0.00302452	Altai Mountain	DCMS	0
11	7573499	7884831	311333	76	No	7841686	9.4e-05	0.00937584	GROUP1	hapFLK	1	MSI2
11	7756550	7826874	70325	20	No	7818670	3.86e-05	0.00647172	Karachaev	DCMS	1	MSI2
11	8791755	8858906	67152	24	No	8840367	2.87e-05	0.00516174	Karachaev	DCMS	1	TSPOAP1
11	8891143	8985633	94491	20	No	8971902	5.17e-05	0.00796249	Baikal	DCMS	2	HSF5 RNF43
11	11419039	11512143	93105	30	No	11435304	1.8e-05	0.00397467	Edilbai	DCMS	1	BCAS3
11	12254824	12364439	109616	25	No	12318675	1.11e-06	0.000852681	Romanov	DCMS	1	USP6
11	12267129	12377648	110520	26	No	12318675	9.69e-07	0.000382662	Lezgin	DCMS	1	USP6
11	14520585	14559372	38788	13	No	14533381	1.66e-05	0.00343082	Karakul	DCMS	1	UNC45B
11	18248852	18581219	332368	64	Yes	18422114	1.27e-14	2.26e-10	Kulundin	DCMS	4	NF1 OMG EVI2B AC134669.2
11	18255248	18602014	346767	67	Yes	18421528	8.72e-22	2.1e-16	Groznensk	DCMS	0
11	18255835	18486087	230253	38	Yes	18335747	2.48e-13	1.09e-09	Altai Mountain	DCMS	4	NF1 OMG EVI2B AC134669.2
11	18276151	18495561	219411	36	Yes	18335004	5.92e-09	5.55e-06	Karachaev	DCMS	3	NF1 OMG EVI2B
11	18307327	18517145	209819	38	Yes	18367033	1.3e-11	8.77e-08	Krasnoyarsk	DCMS	0
11	18307327	18519049	211723	39	Yes	18335004	3.67e-08	3.7e-05	Salsk	DCMS	2	NF1 OMG
11	18314030	18575192	261163	50	Yes	18433626	6.32e-16	1.8e-10	Volgograd	DCMS	2	NF1 OMG
11	18321834	18539658	217825	39	Yes	18433474	5.25e-11	1.53e-07	Lezgin	DCMS	1	NF1
11	18325488	18486087	160600	25	Yes	18433474	2.91e-07	0.000137674	Baikal	DCMS	0
11	18949590	19704413	754824	170	Yes	19588286	3.71e-06	0.000642021	GROUP1	hapFLK	19	SLC13A2 FOXN1 UNC119 PIGS ALDOC SLC46A1 SPAG5 SARM1 SGK494 VTN KIAA0100 SEBOX TMEM199 POLDIP2 TNFAIP1 IFT20 TMEM97 NLK LYRM9
11	19485190	19507945	22756	9	No	19494262	3.14e-05	0.00526193	Lezgin	DCMS	1	SARM1
11	19490505	19527071	36567	15	No	19498034	1.25e-06	0.000452815	Karachaev	DCMS	2	SARM1 SLC46A1
11	20208676	20256444	47769	14	Yes	20229109	1.32e-05	0.00473496	Russian Longhaired	DCMS	2	CRYBA1 NUFIP2
11	20874059	20934384	60326	14	Yes	20911536	3.94e-05	0.00659151	Karachaev	DCMS	2	SLC6A4 NSRP1
11	21675612	21728847	53236	19	No	21710774	3.14e-05	0.00544447	Karakul	DCMS	1	GEMIN4
11	21701431	21728847	27417	13	No	21712412	2.51e-05	0.00417137	Kulundin	DCMS	1	GEMIN4
11	22794620	22849620	55001	11	Yes	22830805	1.55e-07	9.64e-05	Edilbai	DCMS	1	SMG6
11	22814404	22861274	46871	10	Yes	22830805	1.04e-07	9.87e-05	Tuva	DCMS	1	SMG6
11	24175141	24197938	22798	8	Yes	24177138	3.23e-05	0.00519398	Volgograd	DCMS	1	ATP2A3
11	24177138	24236380	59243	15	Yes	24215722	1.47e-08	1.47e-05	Lezgin	DCMS	1	ZZEF1
11	24563091	24782874	219784	61	Yes	24642765	6.88e-10	2.17e-06	Karakul	DCMS	8	MYBBP1A GGT6 SPNS2 TEKT1 SMTNL2 SPNS3 FBXO39 XAF1
11	24722451	24782874	60424	19	Yes	24763845	7.15e-06	0.00176802	Lezgin	DCMS	2	XAF1 FBXO39
11	24725053	24806403	81351	23	Yes	24765528	5.04e-07	0.000222678	Karachaev	DCMS	3	XAF1 FBXO39 SLC13A5
11	24727806	24806403	78598	21	Yes	24763845	4.91e-06	0.00158822	Tuva	DCMS	2	XAF1 FBXO39
11	24728588	24774048	45461	14	Yes	24765528	4.06e-06	0.00201658	Russian Longhaired	DCMS	2	XAF1 FBXO39
11	26536588	26701950	165363	26	Yes	26673265	9.3e-07	0.000370146	Lezgin	DCMS	15	ACAP1 KCTD11 TMEM95 AC026954.2 GPS2 EIF5AL1 YBX2 SLC2A4 CLDN7 ELP5 CTDNEP1 GABARAP PHF23 DVL2 ACADVL
11	27451869	27536770	84902	14	Yes	27497130	3.07e-05	0.00566905	Buubei	DCMS	2	ARHGEF15 SLC25A35
11	27486948	27660695	173748	36	Yes	27536770	2.19e-06	0.000841029	Karakul	DCMS	4	KRBA2 RNF222 ODF4 ARHGEF15
11	27545955	27604394	58440	13	Yes	27568445	5.17e-06	0.00153329	Edilbai	DCMS	1	NDEL1
11	28107720	28228898	121179	31	Yes	28159178	5.25e-06	0.0014095	Lezgin	DCMS	1	NTN1
11	28128527	28220616	92090	22	Yes	28174054	4.66e-07	0.000210616	Karachaev	DCMS	1	NTN1
11	28131620	28175628	44009	13	Yes	28175583	2.55e-05	0.00513162	Edilbai	DCMS	1	NTN1
11	28835374	28971649	136276	40	Yes	28893373	7.14e-11	1.93e-07	Lezgin	DCMS	1	MYH8
11	28879464	28913560	34097	16	Yes	28893373	6.62e-06	0.00171551	Karachaev	DCMS	0
11	29001241	29080976	79736	17	Yes	29041144	2.28e-05	0.00417269	Lezgin	DCMS	1	MYH2
11	29008436	29080976	72541	16	Yes	29046208	4.67e-05	0.00789451	Edilbai	DCMS	1	MYH2
11	33755883	33806380	50498	10	Yes	33777411	2.76e-05	0.00499662	Altai Mountain	DCMS	2	SLC5A10 FAM83G
11	33833807	34015590	181784	34	Yes	33903768	1.05e-07	6.18e-05	Karachaev	DCMS	8	TOP3A SMCR8 MIEF2 SHMT1 FLII LLGL1 ALKBH5 MYO15A
11	34386037	34583268	197232	48	Yes	34463309	2.06e-08	1.64e-05	Karachaev	DCMS	4	AC055811.2 PLD6 COPS3 MPRIP
11	34393329	34592954	199626	49	Yes	34558803	1.53e-08	1.52e-05	Lezgin	DCMS	4	MPRIP PLD6 AC055811.2 COPS3
11	35533966	35574570	40605	13	Yes	35553951	1.52e-05	0.00519158	Russian Longhaired	DCMS	2	LUC7L3 ANKRD40
11	36332804	36349162	16359	5	Yes	36341498	6.01e-05	0.00911898	Tuva	DCMS	1	KAT7*
11	36887573	36938742	51170	16	Yes	36931842	5.92e-05	0.0085827	Karakul	DCMS	1	B4GALNT2
11	36888727	36995447	106721	28	Yes	36942215	1.14e-05	0.00235957	Volgograd	DCMS	1	B4GALNT2
11	36917331	36947555	30225	12	Yes	36942215	3.77e-05	0.00700516	Groznensk	DCMS	1	B4GALNT2
11	36919275	36947555	28281	11	Yes	36933082	8.57e-06	0.00207911	Karachaev	DCMS	1	B4GALNT2
11	37259770	37372712	112943	29	Yes	37334412	3.92e-06	0.00111865	Baikal	DCMS	2	HOXB13 TTLL6
11	37316964	37385603	68640	16	Yes	37334412	4.84e-05	0.00840278	Groznensk	DCMS	1	HOXB13
11	38147538	38201239	53702	21	Yes	38186209	8.94e-08	6.13e-05	Groznensk	DCMS	4	MRPL10 LRRC46 SCRN2 OSBPL7
11	38225117	38400376	175260	28	Yes	38333345	4.38e-08	6.01e-05	Buubei	DCMS	4	KPNB1 TBKBP1 TBX21 NPEPPS
11	38517373	38578185	60813	30	Yes	38559273	2.77e-07	0.00015225	Edilbai	DCMS	2	GPR179 MRPL45
11	39289381	39339531	50151	18	No	39302466	2.72e-05	0.00474197	Lezgin	DCMS	1	FBXL20
11	39869642	39928828	59187	17	No	39908626	7.74e-05	0.00979804	Volgograd	DCMS	3	CSF3 MED24 PSMD3
11	39886960	40295442	408483	84	No	40029976	5.93e-07	0.000331896	Salsk	DCMS	12	CASC3 RAPGEFL1 MSL1 NR1D1 THRA WIPF2 CDC6 MED24 CSF3 RARA TOP2A IGFBP4
11	39892833	40035784	142952	33	No	39939729	8.68e-06	0.0021965	Krasnoyarsk	DCMS	6	MED24 THRA CSF3 NR1D1 MSL1 CASC3
11	39919589	40076334	156746	38	No	40014920	1.84e-06	0.00070153	Groznensk	DCMS	6	CASC3 MSL1 RAPGEFL1 NR1D1 THRA MED24
11	39920044	40169182	249139	59	No	40060595	1.89e-08	1.35e-05	Kulundin	DCMS	7	RAPGEFL1 WIPF2 CASC3 MSL1 CDC6 NR1D1 RARA
11	40005432	40036443	31012	10	No	40018375	5.32e-05	0.00814187	Baikal	DCMS	2	CASC3 MSL1
[truncated: 1,193 more rows]
