# Supplementary material for: High-density genotyping reveals signatures of selection related to acclimation and economically important traits in 15 local sheep breeds from Russia
Source: BMC Genomics. 2019 May 8;20(Suppl 3):294. doi: 10.1186/s12864-019-5537-0 (PMC7227232; doi:10.1186/s12864-019-5537-0)
Supplement: Supplementary file 3 — Additional candidate genes top-ranked in selected regions of 15 Russian sheep breeds. (XLSX 11 kb) [file 12864_2019_5537_MOESM3_ESM.xlsx]

## Sheet: Sheet1
Additional file 3. Additional candidate genes top-ranked in selected regions of 15 Russian sheep breeds
Gene	Methods	Breeds/Groups	Description
ACSL6	DCMS	Edilbai, Karakul	ACSL6 is a prominent candidate gene that is related for feed intake in cattle (Saatchi M et al. 2014)
APOBR	DCMS	Krasnoyarsk, Baykal, Altai Mountain, Kulundin, Russian Longhaired, Salsk	APOBR was associated with the body mass index in mutton sheep breeds (Wang et al. 2015).
ALX4	hapFLK	All, GROUP1	ALX4 is known to affect hair follicle growth and cycling in mammals (Kayserili H et al. 2009, Duverger O et al. 2014) and validated by Bolormaa S et al (2017) in sheep
	DCMS	Edilbai
BNC2	DCMS	Groznensk, Karachaev	BNC2 is putative candidate for coat pigmentation in sheep (Seroussi E et al. 2017)
EEF1A2	DCMS	Edilbai, Lezgin, Tuva, Karakul	EEF1A2 is reported to be associated with fetal weight in sheep (Xu L et al. 2014)
ENPP2	DCMS	Kulundin, Altai Mountain, Krasnoyarsk, Baikal, Russian Longhaired	ENPP2 or Autotaxin is expressed in the uterine endometrium and conceptus and is involved in prostaglandin synthesis in sheep (Liszewska E et al. 2009)
FADS1	DCMS	Kulundin, Groznensk, Krasnoyarsk	FADS1 is responsible for fatty acid desaturation in the bovine mammary gland (Bionaz M et al. 2008)
FLT1	DCMS	Volgograd, Altai Mountain, Edilbai, Krasnoyarsk	FLT1 is one of the major angiogenic growth factors - the vascular endothelial growth factor in sheep (Borowicz PP et al. 2007).
FRY	hapFLK	All, GROUP2, GROUP1	FRY is candidate gene responsible for pigmentation in Merino sheep (García-Gámez E et al. 2011).
	DCMS	Kulundin, Romanov
GDF9	DCMS	Edilbai, Karakul, Buubei, Tuva	GDF9 affects the ovulation rate and is essential for normal follicular development in sheep (Davis GH 2005, McNatty KP et al. 2005, Notter DR 2008, Silva BDM et al. 2011, Mullen MP et al. 2013, Foroughinia G et al. 2017 ).
IRF2BP2	DCMS	Altai Mountain, Volgograd, Russian Longhaired, Krasnoyarsk, Salsk, Groznensk	IRF2BP2 is associated with differences in fleece variation in sheep (short and woolly fleece or hairy and long, etc) (Demars J et al. 2017)
JMJD1C	DCMS	Russian Longhaired, Baikal, Volgograd, Groznensk	JMJD1C is proposed to be a candidate gene responsible for the normal development of early bovine embryos (Li C.H. et al. 2015).
LIN28B	DCMS	Volgograd, Baikal, Salsk, Groznensk, Kulundin, Altai Mountain	LIN28B was associated with timing of puberty in nine goat breeds(Cao G. et al. 2013).
LRP8	DCMS	Krasnoyarsk, Baikal, Volgograd	LRP8 is involved in regulation of follicular growth in cattle (Fayad T et al. 2007)
MINPP1	DCMS	Karachaev, Lezgin	MINPP1 is assosiated with milk fatty acid traits (synthesised de novo in the mammary gland) in Chinese Holstein (Li C et al. 2014)
MYADM	DCMS	Altai Mountain, Salsk, Krasnoyarsk, Groznensk, Kulundin, Tuva, Volgograd	MYADM is associated with erythrocyte traits and weaned lamb gain (Gonzalez MV et al. 2013).
NTN1	DCMS	Lezgin,Karachaev, Edilbai	NTN1 is one of the multiple genes assosiated with body size in sheep (Zhang L et al. 2013; Kominakis A et al. 2017)
PRKDC	DCMS	Tuva, Volgograd, Altai Mountain	PRKDC is one of the multiple genes assosiated with body size in sheep (Kominakis A et al. 2017)
SENP2	DCMS	Lezgin, Altai Mountain, Karakul	SENP2 was reported to be responsible of metabolic adaptation in the ovine mammary gland in the period from late pregnancy to lactation (Paten A.M. et al. 2014)
VEGFA	hapFLK	All, GROUP1	VEGFA was proposed as a key angiogenic regulator in cattle (Robinson R.S. et al. 2007, E Gregson et al. 2018) and in sheep (Butler SM et al. 2011). VEGFA signaling pathway plays an important role in retention of fetal membranes (Zheng CY et al. 2018) in cattle and is critical for luteal development and luteal vascularisation in sheep (Brown H.M. et al. 2013)
	DCMS	Edilbai
